# Supplementary material for: Decoding a cryptic mechanism of metronidazole resistance among globally disseminated fluoroquinolone-resistant Clostridioides difficile
Source: Nat Commun. 2023 Jul 12;14:4130. doi: 10.1038/s41467-023-39429-x (PMC10338468; doi:10.1038/s41467-023-39429-x)
Supplement: Supplementary file 4 — Supplementary Data 1-3 [file 41467_2023_39429_MOESM4_ESM.xls]

## Sheet: Supplementary Data 1
SN	Isolate	Strain	Ribotype	MTZ MIC (µg/ml) without heme	MTZ MIC (µg/ml) with heme	Phenotype	Country of isolation (where known)	Isolation date (where no specific data is available the period of collection was in the last quarter of one year and the first quarter of the next, e.g. 2011-12 will be Oct-Dec 2011, and Jan-Mar 2012)	gyrA (mutant)	nimB (PnimBG)	SNP_Presence	Clade	Accession no., Bioproject ID
1	7/34	7/34	001	0.5-1	16	HMR	NA	NA	TRUE	FALSE	gyrA only	NA	NA
2	17/27	17/27	001	0.5	16	HMR	NA	NA	TRUE	FALSE	gyrA only	NA	SRR23803218
3	IT1001	IT1001	010	0.5	8	HMR	NA	NA	NA	NA	NA	NA	NA
4	IT1002	IT1002	010	0.5	8	HMR	NA	NA	NA	NA	NA	NA	NA
5	ATCC43596	ATCC43596	012	0.25	0.25	S	NA	NA	NA	NA	NA	NA	NA
6	JH7	491858	027	0.5	8	HMR	Israel	NA	TRUE	TRUE	gyrA and nimB	NA	SRR9719762
7	70/75	70/75	027	1	8	HMR	NA	NA	NA	TRUE	NA	NA	NA
8	70/76	70/76	027	1	8	HMR	NA	NA	TRUE	TRUE	gyrA and nimB	NA	SRR23803217
9	BAA-1803	BAA-1803	027	0.5	2	HMR	NA	NA	NA	NA	NA	NA	NA
10	CD196	CD196	027	0.25	0.25	S	France	1986	FALSE	FALSE	none	NA	PRJNA224116
11	BAA-1875	BAA-1875	078	0.5	0.25	S	NA	NA	NA	NA	NA	NA	NA
12	72/25	72/25	106	0.5	16	HMR	NA	NA	TRUE	TRUE	gyrA and nimB	NA	NA
13	71/01	71/01	106	0.5	8	HMR	NA	NA	TRUE	TRUE	gyrA and nimB	NA	NA
14	CD630	CD630	012	0.5	0.5	S	Switzerland	1982	FALSE	FALSE	none	NA	PRJNA78
15	R20291	R20291/FN545816.1	027	0.25	2	HMR	UK	2006	TRUE	TRUE	gyrA and nimB	2	FN545816.1
16	JH142	MT3723	027	1	8	HMR	USA	NA	TRUE	TRUE	gyrA and nimB	2	SRR22863049
17	JH148	MT3678	027	0.5	2	HMR	USA	2015-08-21	TRUE	TRUE	gyrA and nimB	2	SRR22863048
18	JH149	MT240	027	0.25	16	HMR	USA	2011-09-30	TRUE	TRUE	gyrA and nimB	2	SRR22862883
19	JH150	SH1120	027	1	2	HMR	USA	2018-01-13	TRUE	TRUE	gyrA and nimB	2	SRR22862804
20	JH151	MT4968	027	0.5	4	HMR	USA	2017-03-03	TRUE	TRUE	gyrA and nimB	2	SRR22862747
21	JH152	SH691	027	0.5	4	HMR	USA	2017-03-16	TRUE	TRUE	gyrA and nimB	2	SRR22862736
22	JH153	MT4883	027	0.25	2	HMR	USA	2017-01-13	TRUE	TRUE	gyrA and nimB	2	SRR22862725
23	JH154	MT4887	027	1	16	HMR	USA	2017-01-14	TRUE	TRUE	gyrA and nimB	2	SRR22862714
24	JH155	SH552	027	0.5	16	HMR	USA	2016-12-30	TRUE	TRUE	gyrA and nimB	2	SRR22862917
25	JH156	MT4828	027	1	4	HMR	USA	2016-12-25	TRUE	TRUE	gyrA and nimB	2	SRR22862906
26	JH157	SH648	027	0.25	2	HMR	USA	2017-02-25	TRUE	TRUE	gyrA and nimB	2	SRR22863047
27	JH158	MT4803	027	0.5	16	HMR	USA	2016-12-14	TRUE	TRUE	gyrA and nimB	2	SRR22863036
28	JH159	SH515	027	0.25	4	HMR	USA	2016-12-09	TRUE	TRUE	gyrA and nimB	2	SRR22863025
29	JH160	SH561	027	0.5	0.25	S	USA	2017-01-11	FALSE	FALSE	none	2	SRR22863014
30	JH161	MT5000	001	0.25	0.25	S	USA	2017-03-30	FALSE	FALSE	none	1	SRR22863003
31	JH162	SH564	001	0.25	0.25	S	USA	2017-01-12	TRUE	FALSE	gyrA only	1	SRR22862992
32	JH163	MT4941	002	0.25	0.25	S	USA	2017-02-23	FALSE	FALSE	none	2	SRR22862949
33	JH164	MT5006	002	0.25	0.25	S	USA	2017-03-31	FALSE	FALSE	none	1	SRR22862938
34	JH165	MT4961	002	0.25	0.25	S	USA	2017-02-28	FALSE	FALSE	none	1	SRR22862927
35	JH166	SH540	002	0.25	0.25	S	USA	2016-12-25	FALSE	FALSE	none	1	SRR22862894
36	JH167	MT5065	012	0.25	0.25	S	USA	2017-05-02	FALSE	FALSE	none	1	SRR22862882
37	JH168	MT4936	014-20	0.5	8	HMR	USA	2017-05-03	FALSE	TRUE	nimB only	1	SRR22862871
38	JH169	MT4804	014-20	0.25	2	HMR	USA	2016-12-16	TRUE	TRUE	gyrA and nimB	2	SRR22862860
39	JH170	SH544	014-20	0.5	0.5	S	USA	2016-12-26	FALSE	FALSE	none	1	SRR22862849
40	JH171	SH553	014-20	0.5	0.25	S	USA	2016-12-31	FALSE	FALSE	none	1	SRR22862838
41	JH172	SH709	014-20	0.25	0.25	S	USA	2017-03-23	FALSE	FALSE	none	1	SRR22862977
42	JH173	MT5056	053-163	0.25	4	HMR	USA	2017-05-07	TRUE	FALSE	gyrA only	1	SRR22862966
43	JH175	MT5063	FP310	0.25	4	HMR	USA	2017-05-08	TRUE	FALSE	gyrA only	1	SRR22862955
44	JH176	SH758	NA	0.5	0.5	S	USA	2017-05-03	FALSE	FALSE	none	2	SRR22862826
45	JH177	MT5054	NA	0.25	0.25	S	USA	2017-05-03	FALSE	FALSE	none	1	SRR22862815
46	JH179	SH797	NA	0.5	8	HMR	USA	2017-06-06	TRUE	TRUE	gyrA and nimB	2	SRR22862803
47	JH180	SH1073	137	0.25	0.25	S	USA	2017-12-09	FALSE	FALSE	none	1	SRR22862792
48	JH181	MT3135	027	0.5	2	HMR	USA	2014-04-25	TRUE	TRUE	gyrA and nimB	2	SRR22862781
49	JH182	MT2042	027	0.25	0.5	S	USA	2013-07-11	FALSE	FALSE	none	1	SRR22862770
50	JH183	MT2202	027	0.25	0.25	S	USA	2013-08-12	FALSE	FALSE	none	2	SRR22862759
51	JH184	MT211	027	0.25	0.25	S	USA	2011-09-30	FALSE	FALSE	none	1	SRR22862752
52	JH185	MT271	027	1	1	S	USA	2011-09-30	FALSE	FALSE	none	2	SRR22862751
53	JH186	MT2756	027	1	1	S	USA	2014-11-30	FALSE	FALSE	none	1	SRR22862750
54	JH187	MT749	027	1	1	S	USA	2012-03-22	FALSE	FALSE	none	1	SRR22862749
55	JH188	MT322	027	1	1	S	USA	2011-09-30	FALSE	FALSE	none	1	SRR22862748
56	JH189	MT3139	027	1	1	S	USA	2014-10-14	FALSE	FALSE	none	1	SRR22862746
57	JH192	SL118	014-020	0.5	0.5	S	NA	2011-07-01	FALSE	FALSE	none	1	SRR22862745
58	JH193	SL99	014-020	0.25	0.5	S	NA	2011-07-01	FALSE	FALSE	none	1	SRR22862744
59	JH194	MT1245	014-020	0.5	1	S	USA	2012-09-30	FALSE	FALSE	none	1	SRR22862743
60	JH195	MT3257	014-020	0.25	0.25	S	USA	2011-08-13	FALSE	FALSE	none	1	SRR22862742
61	JH196	MT1676	014-020	0.25	0.25	S	USA	2013-02-19	FALSE	FALSE	none	1	SRR22862741
62	JH197	MT1499	014-020	0.25	0.5	S	USA	2012-11-09	FALSE	FALSE	none	1	SRR22862740
63	JH198	MT1294	014-020	0.5	0.25	S	USA	2012-10-11	FALSE	FALSE	none	1	SRR22862739
64	JH199	MT465	014-020	0.25	0.25	S	USA	2012-12-05	FALSE	FALSE	none	1	SRR22862738
65	JH200	MT3561	014-020	0.25	0.25	S	USA	2015-06-02	FALSE	FALSE	none	1	SRR22862737
66	JH201	MT1697	014-20	0.25	2	HMR	USA	2013-03-23	TRUE	TRUE	gyrA and nimB	2	SRR22862735
67	JH202	MT3914	014-20	0.25	2	HMR	USA	2015-10-11	TRUE	TRUE	gyrA and nimB	2	SRR22862734
68	JH203	MT3924	014-20	0.25	2	HMR	USA	2015-10-02	TRUE	TRUE	gyrA and nimB	2	SRR22862733
69	JH204	SH1158	FP423	0.5	0.5-1	S	USA	2018-02-04	FALSE	FALSE	none	2	SRR22862732
70	JH205	SH1138	FP435	0.5	0.5	S	USA	2018-01-19	FALSE	FALSE	none	1	SRR22862731
71	JH206	MT5094	NA	0.5	0.25	S	USA	2017-07-08	FALSE	FALSE	none	1	SRR22862730
72	JH207	C.difficile 1675-1	027	0.25	0.25	S	NA	1988	FALSE	FALSE	none	2	SRR22862729
73	JH208	C.difficile 4173-1	027	0.25	0.5	S	NA	1990	FALSE	FALSE	none	2	SRR22862728
74	JH209	C.difficile 4196-1	027	0.25	0.25	S	NA	1990	FALSE	FALSE	none	2	SRR22862727
75	JH210	CD43	027	0.25	0.25	S	NA	NA	FALSE	FALSE	none	2	SRR22862726
76	JH211	24531	137	0.25	1	HMR	NA	2013-03-04	TRUE	FALSE	gyrA only	1	SRR22862724
77	JH213	24792	017	1	8	HMR	NA	2013-06-06	NA	NA	NA	NA	NA
78	JH214	25035	001	1	8	HMR	NA	2013-07-10	TRUE	TRUE	gyrA and nimB	1	SRR22862723
79	JH215	25036	001	1	8	HMR	NA	2013-07-25	TRUE	TRUE	gyrA and nimB	1	SRR22862722
80	JH216	25069	198	1	16	HMR	NA	2013-08-16	TRUE	TRUE	gyrA and nimB	2	SRR22862721
81	JH217	25353	001	1	8	HMR	NA	2013-07-10	TRUE	TRUE	gyrA and nimB	1	SRR22862720
82	JH218	25365	001	1	8	HMR	NA	2013-08-08	TRUE	TRUE	gyrA and nimB	1	SRR22862719
83	JH219	25371	001	1	8	HMR	NA	2013-06-04	TRUE	TRUE	gyrA and nimB	1	SRR22862718
84	JH220	25578	001	1	8	HMR	NA	2013-09-02	TRUE	TRUE	gyrA and nimB	1	SRR22862717
85	JH221	25603	137	0.5	2	HMR	NA	2013-10-07	TRUE	FALSE	gyrA only	1	SRR22862716
86	JH222	25626	106	1	8	HMR	NA	2013-10-24	TRUE	TRUE	gyrA and nimB	2	SRR22862715
87	JH223	25640	231	0.25	1	HMR	NA	2013-10-09	TRUE	FALSE	gyrA only	1	SRR22863059
88	JH224	25641	001	1	8	HMR	NA	2013-10-14	TRUE	TRUE	gyrA and nimB	1	SRR22863058
89	JH225	25913	198	1	8	HMR	NA	2013-11-12	TRUE	TRUE	gyrA and nimB	2	SRR22863057
90	JH226	26104	017	1	8	HMR	NA	2013-12-12	NA	NA	NA	NA	NA
91	JH227	26118	001	1	8	HMR	NA	2014-02-05	TRUE	TRUE	gyrA and nimB	1	SRR22863056
92	JH228	26128	001	1	8	HMR	NA	2014-01-31	TRUE	TRUE	gyrA and nimB	1	SRR22863055
93	JH229	26137	176	1	8	HMR	NA	2014-01-22	TRUE	TRUE	gyrA and nimB	2	SRR22863054
94	JH230	26138	176	1	8	HMR	NA	2014-02-05	TRUE	TRUE	gyrA and nimB	2	SRR22863053
95	JH231	26266	198	1	8	HMR	NA	2014-02-11	TRUE	TRUE	gyrA and nimB	2	SRR22863052
96	JH232	26403	198	1	8	HMR	NA	2014-03-19	TRUE	TRUE	gyrA and nimB	2	SRR22863051
97	JH233	26668	176	1	16	HMR	NA	2014-05-20	TRUE	TRUE	gyrA and nimB	2	SRR22863050
98	JH234	26741	198	1	8	HMR	NA	2014-06-02	TRUE	TRUE	gyrA and nimB	2	SRR22862916
99	JH235	27098	176	1	16	HMR	NA	2014-09-02	TRUE	TRUE	gyrA and nimB	2	SRR22862915
100	JH236	27547	198	1	8	HMR	NA	2014-09-16	TRUE	TRUE	gyrA and nimB	2	SRR22862914
101	JH237	25590	027	1	8	HMR	NA	2013-10-08	TRUE	TRUE	gyrA and nimB	2	SRR22862913
102	JH238	23025	027	1	8	HMR	NA	2012-04-11	TRUE	TRUE	gyrA and nimB	2	SRR22862912
103	JH239	23206	027	1	8	HMR	NA	2012-05-21	TRUE	TRUE	gyrA and nimB	2	SRR22862911
104	JH240	23215	027	1	16	HMR	NA	2012-04-29	TRUE	TRUE	gyrA and nimB	2	SRR22862910
105	JH241	23458	027	1	16	HMR	NA	2012-07-02	TRUE	TRUE	gyrA and nimB	2	SRR22862909
106	JH242	24568	027	1	16	HMR	NA	2013-03-27	TRUE	TRUE	gyrA and nimB	2	SRR22862908
107	JH243	24579	027	1	16	HMR	NA	2013-04-18	TRUE	TRUE	gyrA and nimB	2	SRR22862907
108	JH244	25605	027	1	8	HMR	NA	2013-10-14	TRUE	TRUE	gyrA and nimB	2	SRR22862905
109	JH245	26675	027	1	16	HMR	NA	2014-04-29	TRUE	TRUE	gyrA and nimB	2	SRR22862904
110	JH246	26926	027	1	16	HMR	NA	2014-08-14	TRUE	TRUE	gyrA and nimB	2	SRR22862903
111	JH247	27162	027	1	16	HMR	NA	2014-10-03	TRUE	TRUE	gyrA and nimB	2	SRR22862902
112	JH248	24391	027	0.25	0.25	S	NA	2013-03-14	TRUE	TRUE (BUT has truncated nimB due to stop codon)	gyrA and nimB	2	SRR22862901
113	JH249	27081	014	1	0.5	S	NA	2014-10-01	FALSE	FALSE	none	1	SRR22862900
114	JH250	27658	027	1	8	HMR	NA	2014-01-07	TRUE	TRUE	gyrA and nimB	2	SRR22862899
115	JH260	MT207	033	0.5	2	HMR	USA	2011-09-30	TRUE	TRUE	gyrA and nimB	2	SRR22862898
116	JH261	MT201	036	0.25	2	HMR	USA	2011-09-27	TRUE	TRUE	gyrA and nimB	2	SRR22862897
117	JH262	MT1411	039	0.25	2	HMR	USA	2012-11-30	TRUE	TRUE	gyrA and nimB	2	SRR22862896
118	JH263	MT1470	027	0.5	2	HMR	USA	2012-12-22	TRUE	TRUE	gyrA and nimB	2	SRR22863046
119	JH264	MT2748	078-126	0.25	0.25	S	USA	2014-11-30	FALSE	FALSE	none	5	SRR22863045
120	JH265	MT3245	078-127	0.25	0.25	S	USA	2011-08-17	FALSE	FALSE	none	5	SRR22863044
121	JH266	MT3763	078-129	0.25	0.25	S	USA	2015-09-19	FALSE	FALSE	none	5	SRR22863043
122	JH267	MT2694	078-132	0.5	0.25	S	USA	2015-01-30	FALSE	FALSE	none	5	SRR22863042
123	JH268	MT3236	078-134	0.25	0.25	S	USA	2011-08-17	FALSE	FALSE	none	5	SRR22863041
124	JH269	SH519	014-20	0.5	0.5	S	USA	2016-12-09	TRUE	FALSE	gyrA only	1	SRR22863040
125	JH270	SH512	014-20	0.5	0.25	S	USA	2016-12-07	FALSE	FALSE	none	1	SRR22863039
126	JH271	SH657	014-20	0.5	0.25	S	USA	2017-03-01	FALSE	FALSE	none	1	SRR22863038
127	JH272	SH660	014-20	0.5	0.5	S	USA	2017-03-02	FALSE	FALSE	none	1	SRR22863037
128	JH273	SH650	002	0.5	0.5	S	USA	2017-02-26	FALSE	FALSE	none	1	SRR22863035
129	JH274	MT4802	001	0.5	0.25	S	USA	2016-12-14	TRUE	FALSE	gyrA only	1	SRR22863034
130	JH275	SH801	NA	0.25	0.25	S	USA	2017-06-07	FALSE	FALSE	none	1	SRR22863033
131	JH276	MT263	078-126	0.5	0.5	S	USA	2011-09-30	FALSE	FALSE	none	5	SRR22863032
132	JH277	MT2717	078-126	0.25	0.5	S	USA	2014-11-30	FALSE	FALSE	none	5	SRR22863031
133	JH278	MT2022	078-126	0.25	0.25	S	USA	2013-06-22	FALSE	FALSE	none	5	SRR22863030
134	JH279	MT1956	014-026	0.25	0.25	S	USA	2013-06-07	FALSE	FALSE	none	1	SRR22863029
135	JH280	MT2127	078-126	0.25	0.25	S	USA	2013-08-20	NA	NA	NA	NA	NA
136	JH281	24496	106	0.25	0.25	S	NA	NA	FALSE	FALSE	none	1	SRR22863028
137	JH282	23381	078	0.25	2	HMR	NA	NA	FALSE	FALSE	none	5	SRR22863027
138	JH283	24921	027	0.5	2	HMR	NA	NA	TRUE	TRUE	gyrA and nimB	2	SRR22863026
139	JH284	24611	027	0.25	2	HMR	NA	NA	TRUE	TRUE	gyrA and nimB	2	SRR22863024
140	JH285	27439	078	0.25	0.25	S	NA	NA	FALSE	FALSE	none	5	SRR22863023
141	JH286	25944	078	0.25	0.25	S	NA	NA	FALSE	FALSE	none	5	SRR22863022
142	JH287	27118	017	0.25	0.25	S	NA	2012-05-03	TRUE	FALSE	gyrA only	4	SRR22863021
143	JH289	23038	027	0.25	8	HMR	NA	2012-12-17	TRUE	TRUE	gyrA and nimB	2	SRR22863020
144	JH293	23828	255	0.5	0.5	S	NA	2012-11-30	FALSE	FALSE	none	1	SRR22863019
145	JH294	24010	027	0.5	8	HMR	NA	2013-01-21	TRUE	TRUE	gyrA and nimB	2	SRR22863018
146	JH295	24021	027	0.25	2	HMR	NA	2013-03-28	TRUE	TRUE	gyrA and nimB	2	SRR22863017
147	JH298	24623	027	0.5	8−16	HMR	NA	2013-06-08	TRUE	TRUE	gyrA and nimB	2	SRR22863016
148	JH299	24752	020	0.5	0.25	S	NA	2013-05-28	FALSE	FALSE	none	1	SRR22863015
149	JH300	24778	017	0.5	8	HMR	NA	2013-05-28	TRUE	TRUE	gyrA and nimB	4	SRR22863013
150	JH301	26168	404	0.25	0.25	S	NA	2011	FALSE	FALSE	none	1	SRR22863012
151	JH304	NR-49292	001-072	0.5	0.5	S	USA	2011	NA	NA	NA	NA	NA
152	JH305	NR-49293	001-072	0.5	0.5	S	USA	2011	FALSE	FALSE	none	1	SRR22863011
153	JH306	NR-49305	002	0.5	0.5	S	USA	2011	FALSE	FALSE	none	1	SRR22863010
154	JH307	NR-49306	002	0.5	0.5	S	USA	2011	FALSE	FALSE	none	1	SRR22863009
155	JH308	NR-49307	002	0.5	0.5	S	USA	2011	FALSE	FALSE	none	1	SRR22863008
156	JH309	NR-49308	002	0.5	0.5	S	USA	2011	FALSE	FALSE	none	1	SRR22863007
157	JH310	NR-49294	014	0.25	0.25	S	USA	2010	NA	NA	NA	NA	NA
158	JH311	NR-49295	014	0.25	0.25	S	USA	2011	FALSE	FALSE	none	1	SRR22863006
159	JH312	NR-49328	014	0.25	0.25	S	USA	2010	FALSE	FALSE	none	1	SRR22863005
160	JH313	NR-49329	014	0.25	0.25	S	USA	2010	FALSE	FALSE	none	1	SRR22863004
161	JH314	NR-49312	017	0.25	0.25	S	USA	2011	FALSE	FALSE	none	4	SRR22863002
162	JH315	NR-49278	027	0.25	2	HMR	USA	2011	TRUE	TRUE	gyrA and nimB	2	SRR22863001
163	JH316	NR-49279	027	0.5	8	HMR	USA	2011	TRUE	TRUE	gyrA and nimB	2	SRR22863000
164	JH317	NR-49284	027	0.5	8	HMR	USA	2011	TRUE	TRUE	gyrA and nimB	2	SRR22862999
165	JH318	NR-49286	027	0.5	2	HMR	USA	2011	TRUE	TRUE	gyrA and nimB	2	SRR22862998
166	JH319	NR-49287	027	0.5	2	HMR	USA	2010	TRUE	TRUE	gyrA and nimB	2	SRR22862997
167	JH320	NR-49288	027	0.5	2	HMR	USA	2011	TRUE	TRUE	gyrA and nimB	2	SRR22862996
168	JH321	NR-49289	027	0.25	2	HMR	USA	2010	TRUE	TRUE	gyrA and nimB	2	SRR22862995
169	JH322	NR-49277	019	0.25	0.25	S	USA	2010	FALSE	FALSE	none	1	SRR22862994
170	JH323	NR-49290	019	1	1	S	USA	2011	FALSE	FALSE	none	2	SRR22862993
171	JH324	NR-49300	020	0.5	0.5	S	USA	2011	FALSE	FALSE	none	1	SRR22862991
172	JH325	NR-49302	020	0.5	0.5	S	USA	2010	FALSE	FALSE	none	1	SRR22862990
173	JH326	NR-49304	020	1	0.5	S	USA	2011	FALSE	FALSE	none	1	SRR22862989
174	JH327	NR-49314	047	0.5	0.25	S	USA	2011	FALSE	FALSE	none	4	SRR22862988
175	JH328	NR-49325	054	0.25	0.25	S	USA	2011	FALSE	FALSE	none	1	SRR22862987
176	JH329	NR-49327	054	0.5	0.5	S	USA	2011	FALSE	FALSE	none	1	SRR22862986
177	JH330	NR-49310	078	0.5	0.5	S	USA	2017-01-27	FALSE	FALSE	none	5	SRR22862985
178	JH331	NR-49321	106	0.5	0.5	S	USA	2012	FALSE	FALSE	none	1	SRR22862984
179	JH332	NR-49324	126	0.5	0.5	S	USA	2012	FALSE	FALSE	none	1	SRR22862983
180	JH347	MT4899	078-126	0.5	0.25	S	USA	2011	FALSE	FALSE	none	5	SRR22862982
181	JH359	L,12.7903758	002	0.25	0.25	S	France	2012	FALSE	FALSE	none	1	SRR22862948
182	JH360	L,12.7903823	020	0.25	0.5	S	Ireland	2012	FALSE	FALSE	none	1	SRR22862947
183	JH361	L,13.7933063	015	0.25	0.25	S	Austria	2011	FALSE	FALSE	none	1	SRR22862946
184	JH362	L,13.7933106	017	0.25	0.25	S	Spain	2011	NA	NA	NA	NA	NA
185	JH363	L,13.7933145	001	0.25	0.5	S	Spain	no data available 11-12	FALSE	FALSE	none	1	SRR22862945
186	JH364	L,13.7933155	005	0.25	1−2	HMR	Germany	data not available 2012-13	TRUE	TRUE	gyrA and nimB	2	SRR22862944
187	JH365	L,13.7933184	012	0.25	1	HMR	Czech Rep	2011	FALSE	FALSE	none	1	SRR22862943
188	JH366	L,13.7933157	017	0.25	2	HMR	Germany	data not available 2012-13	TRUE	TRUE	gyrA and nimB	4	SRR22862942
189	JH367	L,13.7933262	012	0.25	0.25	S	Italy	2011	FALSE	FALSE	none	1	SRR22862941
190	JH368	L,13.7933282	002	0.25	0.25	S	Germany	data not available 2012-13	FALSE	FALSE	none	1	SRR22862940
191	JH369	L,13.7933311	014	0.25	0.25	S	Netherlands	2011	FALSE	FALSE	none	1	SRR22862939
192	JH370	L,13.7933281	014	0.25	0.25	S	Germany	2011	TRUE	FALSE	gyrA only	1	SRR22862937
193	JH371	L,13.7933304	020	0.25	0.25	S	Netherlands	2011	FALSE	FALSE	none	1	SRR22862936
194	JH372	L,13.7933283	020	0.25	0.25	S	Germany	2011	FALSE	FALSE	none	1	SRR22862935
195	JH373	L,13.7933432	014	0.25	0.25	S	Switzerland	2012	FALSE	FALSE	none	1	SRR22862934
196	JH374	L,13.7933377	018	0.25	1	HMR	Italy	2011-12	TRUE	TRUE	gyrA and nimB	1	SRR22862933
197	JH375	L,13.7933429	023	0.25	0.25	S	Switzerland	2011	FALSE	FALSE	none	3	SRR22862932
198	JH376	L,13.7933458	014	0.25	0.25	S	UK	2011	FALSE	FALSE	none	1	SRR22862931
199	JH377	L,13.7933468	020	0.25	0.25	S	UK	2012	FALSE	FALSE	none	1	SRR22862930
200	JH378	L,13.7933590	002	0.25	0.25	S	Poland	2012	FALSE	FALSE	none	1	SRR22862929
201	JH379	L,13.7933623	001	0.25	2	HMR	Switzerland	2013	TRUE	TRUE	gyrA and nimB	1	SRR22862928
202	JH380	L,13.7933657	001	0.25	2	HMR	Latvia	2012	TRUE	TRUE	gyrA and nimB	1	SRR22862926
203	JH381	L,13.7933706	002	0.25	0.25	S	France	2012	NA	NA	NA	NA	NA
204	JH382	L,13.7933696	005	0.25	0.25	S	UK	data not available 2013-14	FALSE	FALSE	none	1	SRR22862925
205	JH383	L,13.7933773	005	0.25	0.25	S	France	2012	FALSE	FALSE	none	1	SRR22862924
206	JH384	L,13.7933841	015	0.25	0.25	S	UK	no data available 2012-13	FALSE	FALSE	none	1	SRR22862923
207	JH385	L,13.7933854	015	0.5	0.25	S	UK	2013	FALSE	FALSE	none	1	SRR22862922
208	JH386	L,13.7933851	015	0.5	0.25	S	UK	2013	FALSE	FALSE	none	1	SRR22862921
209	JH387	L,14.7142505	017	0.25	2	HMR	Spain	data not available 2013-14	NA	NA	NA	NA	NA
210	JH388	L,14.7142515	023	0.25	0.25	S	Spain	no data available 2012-13	FALSE	FALSE	none	3	SRR22862920
211	JH389	L,14.7142611	001	0.25	2	HMR	Austria	2012	TRUE	TRUE	gyrA and nimB	1	SRR22862919
212	JH390	L,14.7142552	002	0.25	0.25	S	Hungary	2013	FALSE	FALSE	none	1	SRR22862918
213	JH391	L,14.7142593	014-026	0.25	0.25	S	Germany	2013	FALSE	FALSE	none	1	SRR22862895
214	JH392	L,14.7142559	014	0.25	0.25	S	Greece	no data available 14-15	FALSE	FALSE	none	1	SRR22862893
215	JH393	L,14.7142591	017	0.25	0.25	S	Germany	2013	TRUE	FALSE	gyrA only	4	SRR22862892
216	JH394	L,14.7142537	018	0.25	0.25	S	Hungary	2013	FALSE	FALSE	none	1	SRR22862891
217	JH395	L,14.7142616	010	0.25	0.25	S	Austria	2013	FALSE	FALSE	none	1	SRR22862890
218	JH396	L,14.7142622	005	0.25	0.25	S	Austria	2013	FALSE	FALSE	none	1	SRR22862889
219	JH397	L,14.7142654	017	0.25	0.25	S	Spain	no data available 12-13	TRUE	FALSE	gyrA only	4	SRR22862888
220	JH398	L,16.7570069	018	0.25	0.25	S	Ireland	data not available 2012-13	FALSE	FALSE	none	1	SRR22862887
221	JH399	L,14.7142738	002	0.25	0.25	S	Italy	data not available 2012-13	FALSE	FALSE	none	1	SRR22862886
222	JH400	L,14.7142740	014	0.25	0.25	S	Italy	no data available 2012-13	FALSE	FALSE	none	1	SRR22862885
223	JH401	L,14.7142754	015	0.25	0.25	S	Italy	no data 13-14	FALSE	FALSE	none	1	SRR22862884
224	JH402	L,14.7142854	005	0.25	0.25	S	Belgium	no data 13-14	FALSE	FALSE	none	1	SRR22862881
225	JH403	L,14.7142815	015	0.25	0.25	S	Italy	no dat available 13-13	FALSE	FALSE	none	1	SRR22862880
226	JH404	L,14.7142825	018	0.25	2	HMR	Italy	2013	TRUE	TRUE	gyrA and nimB	1	SRR22862879
227	JH405	L,14.7142826	018	0.25	2	HMR	Italy	2013	TRUE	TRUE	gyrA and nimB	1	SRR22862878
228	JH406	L,14.7142808	018	0.5	0.25	S	Italy	2013	TRUE	FALSE	gyrA only	1	SRR22862877
229	JH407	L,14.7142893	005	0.25	0.25	S	Finland	no data available 2013-14	FALSE	FALSE	none	1	SRR22862876
230	JH408	L,14.7142885	015	0.25	0.25	S	Finland	2013	FALSE	FALSE	none	1	SRR22862875
231	JH409	L,14.7142934	023	0.25	0.25	S	Netherlands	2012	FALSE	FALSE	none	3	SRR22862874
232	JH410	L,14.7142968	002	0.25	0.25	S	Switzerland	2013	NA	NA	NA	NA	NA
233	JH411	L,14.7142961	015	0.25	0.25	S	Switzerland	2013	FALSE	FALSE	none	1	SRR22862873
234	JH412	L,14.7143115	023	0.25	0.25	S	France	2013	FALSE	FALSE	none	3	SRR22862872
235	JH413	L,14.7143170	001	0.25	0.25	S	Ireland	2012	FALSE	FALSE	none	1	SRR22862870
236	JH414	L,14.7143199	002	0.25	0.25	S	Denmark	no data available 12-13	FALSE	FALSE	none	1	SRR22862869
237	JH415	L,14.7143227	005	0.25	0.25	S	Sweden	no data available 12-13	FALSE	FALSE	none	1	SRR22862868
238	JH416	L,14.7143250	015	0.25	0.25	S	Czech Rep	2012	FALSE	FALSE	none	1	SRR22862867
239	JH417	L,14.7143256	017	0.25	0.25	S	Czech Rep	no data avaiable 12-13	FALSE	FALSE	none	4	SRR22862866
240	JH418	L,14.7143255	020	0.25	0.25	S	Czech Rep	2013	FALSE	FALSE	none	1	SRR22862865
241	JH419	L,14.7143236	020	0.25	0.25	S	Sweden	2014	FALSE	FALSE	none	1	SRR22862864
242	JH420	L,14.7143300	010	0.25	0.25	S	UK	2014	FALSE	FALSE	none	1	SRR22862863
243	JH421	L,14.7143267	012	0.25	0.25	S	Slovenia	2013	FALSE	FALSE	none	1	SRR22862862
244	JH422	L,14.7143317	012	0.25	0.25	S	Greece	2013	FALSE	FALSE	none	1	SRR22862861
245	JH423	L,14.7143303	018	0.25	0.25	S	UK	2014	FALSE	FALSE	none	1	SRR22862859
246	JH424	L,14.7143316	020	0.25	0.25	S	Greece	data not available 13-14	FALSE	FALSE	none	1	SRR22862858
247	JH425	L,14.7143310	023	0.25	0.25	S	UK	2013	FALSE	FALSE	none	3	SRR22862857
248	JH426	L,15.7103831	005	0.25	0.25	S	Hungary	2014	FALSE	FALSE	none	1	SRR22862856
249	JH427	L,15.7103771	017	0.25	0.25	S	France	2012	FALSE	FALSE	none	4	SRR22862855
250	JH428	L,15.7103888	014	0.25	0.25	S	Sweden.	2012	FALSE	FALSE	none	1	SRR22862854
251	JH429	L,15.7103943	017	0.25	0.25	S	Czech Rep	2011	TRUE	FALSE	gyrA only	4	SRR22862853
252	JH430	L,15.7104142	014	0.25	0.25	S	Ireland	2012	FALSE	FALSE	none	1	SRR22862852
253	JH431	L,15.7104082	018	0.25	0.25	S	Italy	2012	TRUE	FALSE	gyrA only	1	SRR22862851
254	JH432	L,15.7104045	014	0.25	0.25	S	UK	2012	FALSE	FALSE	none	1	SRR22862850
255	JH433	L,15.7104181	001	0.25	0.25	S	Netherlands	2012	FALSE	FALSE	none	1	SRR22862848
256	JH434	L,13.7933036	078	0.25	0.25	S	Greece	2012	FALSE	FALSE	none	5	SRR22862847
257	JH435	L,12.7903856	198	0.25	2	HMR	Hungary	2011	TRUE	TRUE	gyrA and nimB	2	SRR22862846
258	JH436	L,12.7903874	198	0.25	2	HMR	Hungary	2012	TRUE	TRUE	gyrA and nimB	2	SRR22862845
259	JH437	L,12.7903855	198	0.25	2	HMR	Hungary	no dat available 11-12	TRUE	TRUE	gyrA and nimB	2	SRR22862844
260	JH438	L,13.7933058	078	0.25	0.25	S	Austria	no data available 11-12	FALSE	FALSE	none	5	SRR22862843
261	JH439	L,13.7933166	027	0.25	2	HMR	Germany	2012	TRUE	TRUE	gyrA and nimB	2	SRR22862842
262	JH440	L,13.7933149	078	0.25	0.25	S	Spain	2012	FALSE	FALSE	none	5	SRR22862841
263	JH441	L,13.7933143	126	0.25	0.25	S	Spain	no data available 11-12	TRUE	FALSE	gyrA only	5	SRR22862840
264	JH442	L,13.7933192	176	0.25	2	HMR	Czech Rep	2014	TRUE	TRUE	gyrA and nimB	2	SRR22862839
265	JH443	L,13.7933151	001	0.25	2	HMR	Germany	2014	TRUE	TRUE	gyrA and nimB	1	SRR22862837
266	JH444	L,13.7933258	356	0.25	2	HMR	Italy	2014	TRUE	TRUE	gyrA and nimB	1	SRR22862836
267	JH445	L,13.7933268	356	0.25	0.25	S	Italy	2014	TRUE	FALSE	gyrA only	1	SRR22862835
268	JH446	L,13.7933339	027	0.25	2	HMR	Cyprus	no data available 13-14	TRUE	TRUE	gyrA and nimB	2	SRR22862834
269	JH447	L,13.7933329	106	0.5	2	HMR	Cyprus	no data available 14-15	TRUE	TRUE	gyrA and nimB	1	SRR22862833
270	JH448	L,13.7933296	001	0.25	8	HMR	Germany	no data available 14-15	TRUE	TRUE	gyrA and nimB	1	SRR22862832
271	JH449	L,15.7104188	005	0.25	0.25	S	Netherlands.	2015	FALSE	FALSE	none	1	SRR22862981
272	JH450	L,15.7104214	017	0.25	0.25	S	Italy	no data available 14-15	TRUE	FALSE	gyrA only	4	SRR22862980
273	JH451	L,15.7104308	001	0.25	1	HMR	Bulgaria	2015	TRUE	FALSE	gyrA only	1	SRR22862979
274	JH452	L,15.7104335	012	0.25	0.25	S	Germany	no data available 14-15	FALSE	FALSE	none	1	SRR22862978
275	JH453	L,15.7104528	005	0.25	0.25	S	Poland	no data available 14-15	FALSE	FALSE	none	1	SRR22862976
276	JH454	L,16.7569633	012	0.25	0.25	S	Austria	2013	FALSE	FALSE	none	1	SRR22862975
277	JH455	L,16.7569627	018	0.25	0.25	S	Austria	2016	FALSE	FALSE	none	1	SRR22862974
278	JH456	L,16.7569767	012	0.25	0.25	S	portugal	no data available 15-16	FALSE	FALSE	none	1	SRR22862973
279	JH457	L,16.7569720	020	0.25	2	HMR	Germany	not available 2015-16	FALSE	TRUE	nimB only	1	SRR22862972
280	JH458	L,16.7569753	020	0.25	0.25	S	portugal	2015	FALSE	FALSE	none	1	SRR22862971
281	JH459	L,16.7570007	002	0.25	0.25	S	SloveniaÂ·	data not available 2015-16	FALSE	FALSE	none	1	SRR22862970
282	JH460	L,16.7570014	002	0.25	0.25	S	Slovenia	data not available 2015-16	FALSE	FALSE	none	1	SRR22862969
283	JH461	L,14.7142688	018	0.25	0.25	S	Cyprus	2014	FALSE	FALSE	none	2	SRR22862968
284	JH462	L,16.7570111	002	0.25	0.25	S	France	2015	NA	NA	NA	NA	NA
285	JH463	L,16.7570167	001	0.25	1−2	HMR	Czech Rep	2015	TRUE	TRUE	gyrA and nimB	1	SRR22862967
286	JH464	L,16.7570125	023	0.25	0.25	S	France	2012	FALSE	FALSE	none	3	SRR22862965
287	JH465	L,16.7570255	001	0.5	0.25	S	Ireland	2011	FALSE	FALSE	none	1	SRR22862964
288	JH466	L,16.7570203	015	0.25	0.25	S	Germany	2011	FALSE	FALSE	none	1	SRR22862963
289	JH467	L,16.7570261	017	0.25	1	HMR	Ireland	2012	TRUE	TRUE	gyrA and nimB	4	SRR22862962
290	JH468	L,16.7570269	023	0.25	0.25	S	Ireland	2011	FALSE	FALSE	none	3	SRR22862961
291	JH469	L,16.7537597	005	0.25	0.25	S	Spain	2011	FALSE	FALSE	none	1	SRR22862960
292	JH470	L,16.7537614	012	0.25	0.5	S	Spain	2012	FALSE	FALSE	none	1	SRR22862959
293	JH471	L,16.7537658	106	0.25	0.25	S	Spain	2011	FALSE	FALSE	none	1	SRR22862958
294	JH472	L,13.7933425	078	0.25	0.25	S	Italy	no data available 11-12	FALSE	FALSE	none	5	SRR22862957
295	JH473	L,13.7933403	106	0.25	0.25	S	Italy	2011-12	FALSE	FALSE	none	1	SRR22862956
296	JH474	L,13.7933406	356	0.25	0.25	S	Italy	2011-12	TRUE	FALSE	gyrA only	1	SRR22862954
297	JH475	L,13.7933408	356	0.25	0.25	S	Italy	2011	NA	NA	NA	NA	NA
298	JH476	L,13.7933400	027	0.25	1	HMR	Italy	2012	TRUE	TRUE	gyrA and nimB	2	SRR22862953
299	JH477	L,13.7933419	027	0.25	4	HMR	Italy	2012	TRUE	TRUE	gyrA and nimB	2	SRR22862952
300	JH478	L,13.7933418	054	0.25	0.25	S	Italy	2012	FALSE	FALSE	none	1	SRR22862951
301	JH479	L,13.7933461	078	0.25	0.25	S	UK	no data available 12-13	FALSE	FALSE	none	5	SRR22862950
302	JH480	L,13.7933455	106	0.25	8	HMR	UK	2012	TRUE	TRUE	gyrA and nimB	1	SRR22862831
303	JH481	L,13.7933525	126	0.25	0.25	S	Portugal	data not available 2013-14	TRUE	FALSE	gyrA only	5	SRR22862830
304	JH482	L,13.7933587	017	0.25	0.25	S	Poland	2013	TRUE	FALSE	gyrA only	4	SRR22862829
305	JH483	L,13.7933585	020	0.25	0.25	S	Poland	no data available 2012-13	FALSE	FALSE	none	1	SRR22862828
306	JH484	L,13.7933605	356	0.25	0.25	S	Italy	no data available 2012-13	TRUE	FALSE	gyrA only	1	SRR22862827
307	JH485	L,13.7933637	018	0.25	0.25	S	Switzerland	2013	FALSE	FALSE	none	1	SRR22862825
308	JH486	L,13.7933691	106	0.25	1−2	HMR	UK	2013	TRUE	TRUE	gyrA and nimB	1	SRR22862824
309	JH487	L,13.7933707	106	0.25	0.25	S	France	2013	FALSE	FALSE	none	1	SRR22862823
310	JH488	L,13.7933805	027	0.5	4	HMR	UK	2012	TRUE	TRUE	gyrA and nimB	2	SRR22862822
311	JH489	L,13.7933876	078	0.25	0.25	S	UK	2013	FALSE	FALSE	none	5	SRR22862821
312	JH490	L,14.7142513	106	0.25	0.25	S	Spain	no data available 2012-13	TRUE	FALSE	gyrA only	1	SRR22862820
313	JH491	L,14.7142556	126	0.25	0.25	S	Greece	2012	TRUE	FALSE	gyrA only	5	SRR22862819
314	JH492	L,14.7142538	198	0.25	2	HMR	Hungary	no data available 12-13	TRUE	TRUE	gyrA and nimB	2	SRR22862818
315	JH493	L,14.7142532	198	0.25	2	HMR	Hungary	2012	TRUE	TRUE	gyrA and nimB	2	SRR22862817
316	JH494	L,14.7142604	027	0.25	1−2	HMR	Germany	no data available 12-13	TRUE	TRUE	gyrA and nimB	2	SRR22862816
317	JH495	L,14.7142741	126	0.25	0.25	S	Italy	2013	TRUE	FALSE	gyrA only	5	SRR22862814
318	JH496	L,14.7142751	356	0.25	1	HMR	Italy	2013	NA	NA	NA	NA	NA
319	JH497	L,14.7142749	356	0.25	1−2	HMR	Italy	2015	TRUE	TRUE	gyrA and nimB	1	SRR22862813
320	JH498	L,14.7142832	027	0.25	0.25	S	Belgium	2011-12	FALSE	FALSE	none	2	SRR22862812
321	JH499	L,14.7142776	356	0.25	0.25	S	Italy	2011	TRUE	FALSE	gyrA only	1	SRR22862811
322	JH500	L,14.7142812	356	0.25	0.25	S	Italy	2013	TRUE	FALSE	gyrA only	1	SRR22862810
323	JH501	L,14.7143010	027	0.25	2	HMR	Portugal	2013	TRUE	TRUE	gyrA and nimB	2	SRR22862809
324	JH502	L,14.7143044	176	0.25	2	HMR	Poland	2014	TRUE	TRUE	gyrA and nimB	2	SRR22862808
325	JH503	L,14.7143027	176	0.25	2	HMR	Portugal	2014	TRUE	TRUE	gyrA and nimB	2	SRR22862807
326	JH504	L,14.7143039	027	0.5	4	HMR	Poland	2014	TRUE	TRUE	gyrA and nimB	2	SRR22862806
327	JH505	L,14.7143118	126	0.25	0.25	S	Germany	2014	FALSE	FALSE	none	5	SRR22862805
328	JH506	L,14.7143132	176	0.25	1	HMR	Germany	2014	TRUE	TRUE	gyrA and nimB	2	SRR22862802
329	JH507	L,16.7537603	023	0.25	1	HMR	Spain	2015	NA	NA	NA	NA	NA
330	JH508	L,16.7537629	027	0.5	2	HMR	Spain	2014	TRUE	TRUE	gyrA and nimB	2	SRR22862801
331	JH509	L,13.7933591	176	0.25	2	HMR	Poland	2013	TRUE	TRUE	gyrA and nimB	2	SRR22862800
332	JH510	L,12.7903869	078	0.25	0.25	S	Hunqarv	2014	FALSE	FALSE	none	5	SRR22862799
333	JH511	L,14.7143134	176	0.25	2	HMR	Germanv	2013	TRUE	TRUE	gyrA and nimB	2	SRR22862798
334	JH512	L,14.7143235	126	0.25	0.25	S	Sweden	2013	FALSE	FALSE	none	5	SRR22862797
335	JH513	L,15.7103788	198	0.25	2	HMR	Hungary	2013	TRUE	TRUE	gyrA and nimB	2	SRR22862796
336	JH514	L,15.7103776	198	0.25	2	HMR	Hungary	2014	TRUE	TRUE	gyrA and nimB	2	SRR22862795
337	JH515	L,15.7103794	198	0.25	2	HMR	Hungary	2014	TRUE	TRUE	gyrA and nimB	2	SRR22862794
338	JH516	L,15.7103779	027	0.25	4	HMR	Hungary	2014	TRUE	TRUE	gyrA and nimB	2	SRR22862793
339	JH517	L,15.7103789	027	0.25	4	HMR	Hungary	data not availabe 13-14	TRUE	TRUE	gyrA and nimB	2	SRR22862791
340	JH518	L,15.7103850	126	0.25	0.25	S	Greece	2014	FALSE	FALSE	none	5	SRR22862790
341	JH519	L,15.7103958	176	0.25	2	HMR	Czech Rep	2013	TRUE	TRUE	gyrA and nimB	2	SRR22862789
342	JH520	L,15.7103953	176	0.25	2	HMR	Czech Rep	2014	TRUE	TRUE	gyrA and nimB	2	SRR22862788
343	JH521	L,15.7103954	176	0.25	4	HMR	Czech Rep	2013	TRUE	TRUE	gyrA and nimB	2	SRR22862787
344	JH522	L,15.7103945	176	0.25	2	HMR	Czech Rep	2014	TRUE	TRUE	gyrA and nimB	2	SRR22862786
345	JH523	L,15.7103947	176	0.25	1−2	HMR	Czech Rep	2014	TRUE	TRUE	gyrA and nimB	2	SRR22862785
346	JH524	L,15.7104005	106	0.25	0.25	S	UK	2014	FALSE	FALSE	none	1	SRR22862784
347	JH525	L,15.7104057	126	0.25	0.25	S	UK	2014	TRUE	FALSE	gyrA only	5	SRR22862783
348	JH526	L,15.7104058	176	0.25	1−2	HMR	UK	2014	TRUE	TRUE	gyrA and nimB	2	SRR22862782
349	JH527	L,15.7104059	176	0.25	2	HMR	UK	no data available 13-14	TRUE	TRUE	gyrA and nimB	2	SRR22862780
350	JH528	L,15.7104072	356	0.25	0.25	S	Italy	no data available 13-14	TRUE	FALSE	gyrA only	1	SRR22862779
351	JH529	L,15.7104014	106	0.25	4−8	HMR	UK	no data available 12-14	TRUE	TRUE	gyrA and nimB	1	SRR22862778
352	JH530	L,15.7104213	106	0.25	0.25	S	Italy	no data available 13-14	FALSE	FALSE	none	1	SRR22862777
353	JH531	L,15.7104232	005	0.25	0.25	S	Cyprus	no data available 14-15	FALSE	FALSE	none	1	SRR22862776
354	JH532	L,15.7104318	023	0.25	0.25	S	Germany	no data available 14-15	FALSE	FALSE	none	3	SRR22862775
355	JH533	L,15.7104380	010	0.25	8	HMR	France	no data available 14-15	TRUE	FALSE	gyrA only	1	SRR22862774
356	JH534	L,15.7104378	020	0.25	0.25	S	France	2015	FALSE	FALSE	none	1	SRR22862773
357	JH535	L,15.7104503	106	0.25	2	HMR	Spain	2014	TRUE	TRUE	gyrA and nimB	1	SRR22862772
358	JH536	L,15.7104487	106	0.25	0.25	S	Spain	no data available 14-15	TRUE	FALSE	gyrA only	1	SRR22862771
359	JH537	L,15.7104489	126	0.25	0.25	S	Spain	2016	TRUE	FALSE	gyrA only	5	SRR22862769
360	JH538	L,15.7104526	176	0.25	1−2	HMR	Poland	2015	TRUE	TRUE	gyrA and nimB	2	SRR22862768
361	JH539	L,15.7104516	027	0.25	8−16	HMR	Poland	2012-12-01	TRUE	TRUE	gyrA and nimB	2	SRR22862767
362	JH540	L,15.7104530	027	0.25	8	HMR	Poland	2011-09-27	TRUE	TRUE	gyrA and nimB	2	SRR22862766
363	JH541	L,15.7104598	027	0.25	1−2	HMR	Slovenia	2012-10-13	TRUE	TRUE	gyrA and nimB	2	SRR22862765
364	JH542	L,16.7569662	198	0.25	1−2	HMR	Hungary	NA	TRUE	TRUE	gyrA and nimB	2	SRR22862764
365	JH543	L,16.7569653	198	0.25	2	HMR	Hungary	NA	TRUE	TRUE	gyrA and nimB	2	SRR22862763
366	JH544	L,16.7569675	198	0.25	4−8	HMR	Hungary	NA	TRUE	TRUE	gyrA and nimB	2	SRR22862762
367	JH545	L,16.7569759	078	0.25	0.25	S	portugal	NA	FALSE	FALSE	none	5	SRR22862761
368	JH546	L,16.7569864	078	0.25	0.25	S	Switzerland	NA	FALSE	FALSE	none	5	SRR22862760
369	JH547	L,16.7569846	078	0.25	0.25	S	netherlands	NA	FALSE	FALSE	none	1	SRR22862758
370	JH548	L,16.7570163	176	0.25	2	HMR	Czech Rep.	NA	TRUE	TRUE	gyrA and nimB	2	SRR22862757
371	JH549	L,16.7570209	126	0.25	0.25	S	Germany	NA	TRUE	FALSE	gyrA only	5	SRR22862756
372	JH551	23468	014	0.25	1	HMR	NA	NA	FALSE	TRUE	nimB only	NA	SRR23700531
373	JH554	23475	014	0.25	0.25	S	NA	NA	FALSE	FALSE	none	NA	SRR23700530
374	JH557	MT443	027	0.25	2	HMR	USA	NA	TRUE	TRUE	gyrA and nimB	2	SRR22862755
375	JH558	MT204	027	0.25	2	HMR	USA	NA	TRUE	TRUE	gyrA and nimB	2	SRR22862754
376	JH559	MT1300	027	0.25	2	HMR	USA	NA	TRUE	TRUE	gyrA and nimB	2	SRR22862753
377	AR-1067	AR-1067	027	0.25	2	HMR	USA	2016	TRUE	TRUE	gyrA and nimB	NA	PRJNA577141
378	AR-1068	AR-1068	056	0.25	1	HMR	USA	2016	FALSE	FALSE	none	NA	PRJNA577141
379	AR-1069	AR-1069	015	0.25	0.25	S	USA	2016	FALSE	FALSE	none	NA	PRJNA577141
380	AR-1070	AR-1070	002	0.25	0.25	S	USA	2016	FALSE	FALSE	none	NA	PRJNA577141
381	AR-1071	AR-1071	027	0.25	2	HMR	USA	2016	TRUE	TRUE	gyrA and nimB	NA	PRJNA577141
382	AR-1072	AR-1072	027	0.25	2	HMR	USA	2016	TRUE	TRUE	gyrA and nimB	NA	PRJNA577141
383	AR-1073	AR-1073	020	0.25	0.25	S	USA	2016	FALSE	FALSE	none	NA	PRJNA577141
384	AR-1074	AR-1074	002	0.25	0.25	S	USA	2016	TRUE	FALSE	gyrA only	NA	PRJNA577141
385	AR-1075	AR-1075	019	0.25	0.25	S	USA	2016	FALSE	FALSE	none	NA	PRJNA577141
386	AR-1076	AR-1076	027	0.25	2	HMR	USA	2016	TRUE	TRUE	gyrA and nimB	NA	PRJNA577141
387	AR-1077	AR-1077	078	0.25	0.25	S	USA	2016	FALSE	FALSE	none	NA	PRJNA577141
388	AR-1078	AR-1078	106	0.25	0.25	S	USA	2016	FALSE	FALSE	none	NA	PRJNA577141
389	AR-1079	AR-1079	056	0.25	0.25	S	USA	2016	FALSE	FALSE	none	NA	PRJNA577141
390	AR-1081	AR-1081	014	0.25	0.25	S	USA	2016	FALSE	FALSE	none	NA	PRJNA577141
391	AR-1082	AR-1082	054	0.25	0.25	S	USA	2016	FALSE	FALSE	none	NA	PRJNA577141
392	AR-1083	AR-1083	078	0.25	0.25	S	USA	2016	FALSE	FALSE	none	NA	PRJNA577141
393	AR-1084	AR-1084	002	0.25	0.25	S	USA	2016	FALSE	FALSE	none	NA	PRJNA577141
394	AR-1085	AR-1085	106	0.25	0.25	S	USA	2016	FALSE	FALSE	none	NA	PRJNA577141
395	AR-1086	AR-1086	015	0.25	0.25	S	USA	2016	FALSE	FALSE	none	NA	PRJNA577141
396	AR-1087	AR-1087	106	0.25	0.25	S	USA	2016	FALSE	FALSE	none	NA	PRJNA577141
397	AR-1088	AR-1088	054	0.25	0.25	S	USA	2016	FALSE	FALSE	none	NA	PRJNA577141
398	AR-1089	AR-1089	106	0.25	0.25	S	USA	2016	FALSE	FALSE	none	NA	PRJNA577141
399	AR-1090	AR-1090	014	0.25	0.25	S	USA	2016	FALSE	FALSE	none	NA	PRJNA577141
400	AR-1091	AR-1091	014	0.25	0.25	S	USA	2016	FALSE	FALSE	none	NA	PRJNA577141
401	AR-1092	AR-1092	027	0.25	2	HMR	USA	2016	TRUE	TRUE	gyrA and nimB	NA	PRJNA577141
402	AR-1093	AR-1093	106	0.25	0.25	S	USA	2016	FALSE	FALSE	none	NA	PRJNA577141
403	AR-1094	AR-1094	019	0.25	0.25	S	USA	2016	FALSE	FALSE	none	NA	PRJNA577141
404	AR-1095	AR-1095	027	0.25	2	HMR	USA	2016	TRUE	TRUE	gyrA and nimB	NA	PRJNA577141
405	AR-1096	AR-1096	020	0.25	0.25	S	USA	2016	FALSE	FALSE	none	NA	PRJNA577141

## Sheet: Supplementary Data 2
Primers	Note	Sequence 5′ – 3′
nimB_SacI_F	pRPF185-nimB	taagcagagctcagaaaggatgatattatgtttaaagaaatgagattgaaaaaaagaga
nimB_BamHI_R		tgcttaggatccttatatacgtgaagctttaccagaaatatggtcaat
nimB_prom_KpnI_F2	pRPF185-PnimB (Promoter nimB+nimB)	taagcaggtacccacttactgttaagccacctagatac
nimB_BamHI_R2		tgcttaggatccttatatacgtgaagctttaccagaaatatg
PnimOnly_NheI_1728_F2	PnimB ::mcherryOpt (Promoter nimB only)	taagcagctagccacttactgttaagccacct
PnimOnly_SacI_1728_R2		tgcttagagctcaatatcatcctttctaattttgatgct
nimB_BamHI_613_F2	pWL613a-NimB	taagcaggatccatgtttaaagaaatgagattgaaaaaaagagaaatgacaaaagaaga
nimB_XhoI_613_R2		tgcttactcgagttatatacgtgaagctttaccagaaatatggtcaatttctat
	qPCR
mcherry_qpcr_F	C. difficile codon optimized mcherry	tgggatgggaagcatcatctg
mcherry_qpcr_R		acttcagcatcataatgacctcca
rbsA_qpcr_F	rbsA	agaatttcctggtgtcagagca
rbsA_qpcr_R		agaagttttcgaatgtgcaccag
vanG_qpcr_F	vanG	gtgcgtgcaggttcatcatt
vanG_qpcr_R		actgcacaccctacctcaaa
CDR20291_1226_qpcr_F	hatT	caagcaattggtggtggtgg
CDR20291_1226_qpcr_R		ggcaataccatatgttgcccc
CDR20291_0780_qpcr_F	CDR20291_0780	aagagatggtggagatgtagagc
CDR20291_0780_qpcr_R		catagtcgctcctggacacc
CDR20291_0782_qpcr_F	hsmR	tgtggcaaattcaaatcctgttgt
CDR20291_0782_qpcr_R		gctaaaggtacggtttcaggc
CDR20291_1472_qpcr_F	CDR20291_1472	ggggtgttattgcagttgacc
CDR20291_1472_qpcr_R		gcacctccacaatcttctgc
CDR20291_1647_qpcr_F	CDR20291_1647	caacaagtggtcttgacccg
CDR20291_1647_qpcr_R		ctgtcacaaagctccgttgc
def1_qpcr_F	def1	gctgcatgccaagtaggagt
def1_qpcr_R		ttaccccatacttctggaaaactt
CDR20291_1503_qpcr_F	CDR20291_1503	cccatacgatttggagtttcagc
CDR20291_1503_qpcr_R		acggtgcaccattcttttgc
CDR20291_1652_qpcr_F	CDR20291_1652	agaagaaaaagcaacatgtggagg
CDR20291_1652_qpcr_R		catgatatttccagaccacaattca
ribD_qpcr_F	ribD	acaaggaggcgttttcccat
ribD_qpcr_R		tggctctaatcatgctgaagt
dinR_qpcr_F	dinR	gagctaaaatgggttctccagc
dinR_qpcr_R		aggaccctactaaaccaagagc
oppA_qpcr_F	oppA	cagcaggtgagagtgaccaa
oppA_qpcr_R		tgagcatcttgattagcccaa
CDR20291_3199_qpcr_F	CDR20291_3199	tgtctctctgggctctctgg
CDR20291_3199_qpcr_R		ttggcaagtgtttgggtgtg
CDR20291_0395_qpcr_F	CDR20291_0395	ggagggaagctgcaatgtct
CDR20291_0395_qpcr_R		tgtgaaagttctatgcaggtga
CDR20291_1650_qpcr_F		tgaaccttcaatatggttggca
CDR20291_1650_qpcr_R	CDR20291_1650	tctcccctacttatctgtgctct
CDR20291_1553_qpcr_F	CDR20291_1553	agcagacccttggaatgcag
CDR20291_1553_qpcr_R		agctgtgtcccttttgctga
purH_qpcr_F	purH	acaggagctgttttagcgtca
purH_qpcr_R		agccacctggttgaactactg
CDR20291_1647_qpcr_F	CDR20291_1647	caacaagtggtcttgacccg
CDR20291_1647 _qpcr_R		ctgtcacaaagctccgttgc
CDR20291_1649_qpcr_F	CDR20291_1649	caacaagtggtcttgacccg
CDR20291_1649_qpcr_R		ctgtcacaaagctccgttgc
nrdF_qpcr_F	nrdF	tcatgtgttttggtttcagtgct
nrdF_qpcr_R		tgggcttgaaaaagaggttgtg
dacF_qpcr_F	dacF	tgcttgtgttgctatggctg
dacF_qpcr_R		agtggtttgcaactggaagtc
groES_qpcr_F	groES	accaggagcagctaaagagc
groES_qpcr_R		ccttatctcccactgtcaattcca
CDR20291_0804_qpcr_F	CDR20291_0804	ccctgtaacaagaccagcagt
CDR20291_0804_qpcr_R		gacatgtctgctgatggtagc
leuS_qpcr_F	leuS	accacatctgctaactcgtca
leuS_qpcr_R		ttgcagcaccaccagaaaga
CDR20291_2937_qpcr_F	CDR20291_2937	tggagcctctcctccatttg
CDR20291_2937_qpcr_R		cacatgcagctagtcaccct
gatB_qpcr_F	gatB	atgctgttgcttttattgctgg
gatB_qpcr_R		atagctgaatgtgcaacaaagc
CDR20291_2938_qpcr_F	CDR20291_2938	atactgtggccactgctgtc
CDR20291_2938_qpcr_R		actaggtgggacgacgtttg
CDR20291_1306_F	CDR20291_1306_F	ttagaagggaaaaatggggaagc
CDR20291_1306_R		ttgaggaagtgtttttgcaact
thiD_qpcr_F	thiD	acatggaacagggtgcacat
thiD_qpcr_R		actggtcctactccatgacct
CDR20291_1692_qpcr_F	CDR20291_1692	tggaagaccacaacctgcat
CDR20291_1692_qpcr_R		ataggtggagttgctgctgg
CDR20291_1691_qpcr_F	CDR20291_1691	ttagggcatccaccaacacc
CDR20291_1691_qpcr_R		acacaggcacttgctactga
CDR20291_3504_qpcr_F	CDR20291_3504	tgtttggcattgcatgagctg
CDR20291_3504_qpcr_R		tggtccagctataatggggc
CDR20291_0781_qpcr_F	hsmA	gcccaacttgcatgaaaaagc
CDR20291_0781_qpcr_R		tgagtaacatagccaacagcca
CDR20291_1308_nim_RT_F	nimB	acttatgtccatttcttgcacaatg
CDR20291_1308_nim_RT_R		tggtgaatttggtactttttccact
hcp_qpcr_F	hcp	tggaggttgtgatggtgcaa
hcp_qpcr_R		agccacctatatccccaaggt
recA_qpcr_F	recA	tgcaaaagctttgggtgtgg
recA_qpcr_R		gcctttggaactaatgctgct
dnak_qpcr_F	dnak	atcccctgctaaaactccagc
dnak_qpcr_R		accagcagtacaagaagctgtt
16rRNA_qpcr_F	16rRNA	ctgggagacttgagtgcagg
16rRNA_qpcr_R		gcctcagcgtcagttacagt
	qPCR knockdown
nimB_qpcr_KD_F2	nimB	tgtttaaagaaatgagattgaaaaaaagagaaatgacaaaaga
nim_qpcr_KD_R2		agcaactccataaggataaccattttcaga
hatT_qpcr_KD_F	hatT	gtggtgtttaccttgaatcataatact
hatT_qpcr_KD_R		cagaagcgtatgttaatgtgtatatggt
hatR qpcr_KD_F	hatR	atgccaaagattttagaaaatgtaaaaga
hatR_qpcr_KD_R		tatatactgtacctgcacttataccacacctt
hsmA_qpcr_KD_F	hsmA	atgaattataaattaatacttgcaat
hsmA_qpcr_KD_R		cctgtaatactatgaaggttttgtgata
hsmR_qpcr_KD_F	hsmR	gtgattttattgaaaagtaattatgactg
hsmR_qpcr_KD_R		gcctgaaaccgtacctttagc
nimB_H61A_F	NimB site-directed mutagenesis	cattgtgcaagaaatggagcaaagttagataatatatcg
nimB_H61A_R		cgatatattatctaactttgctccatttcttgcacaatg
nimB_H55A_F		aatgattctatttactttgcatgtgcaagaaatggacat
nimB_H55A_R		atgtccatttcttgcacatgcaaagtaaatagaatcatt
nimB_H147A_F		gttaaaatagaaattgacgcaatttctggtaaagcttca
nimB_H147A_R		tgaagctttaccagaaattgcgtcaatttctattttaac
nimB_C101A_F		atagtttttggaaaagctgcaactgtagaaaatgaagaa
nimB_C101A_R		ttcttcattttctacagttgcagcttttccaaaaactat
nimB_S67K_F		cataagttagataatataaaaaaaaacaacaaagtttct
nimB_S67K_F		agaaactttgttgtttttttttatattatctaacttatg
nimB_C56A_F		gattctatttactttcatgcagcaagaaatggacataag
nimB_C56A_R		cttatgtccatttcttgctgcatgaaagtaaatagaatc
nimB_Y119A_F		gtagaaataataaaaaaagcatctaaaggattctttgaa
nimB_Y119A_F		ttcaaagaatcctttagatgctttttttattatttctac
AV_sacI_F	Anf3 cloning	taagcagagctcctcgagtaaattcgaacacaacg
AV_BamHI_R		tgcttaggatccttatcctaatctaaattttaat
BF_sacI_F	NimB_B. fragilis cloning	taagcagagctcacgaagatccactattcgta
BF_BamHI_R		tgcttaggatccttatggtctatcatttctatttttagt
Inv_seq_F	inverse PCR	tccttcttaattacaaatttttagca
Inv_seq_R		gagtcgcttttgtaaatttggaa
nimB_del_F	nimB deletion confimation	ggatttactcaccctagagaag
nimB_del_R		cttgaagaaatgaatatcgaggta

## Sheet: Supplementary Data 3
Strains/contsructs	Note	Reference
R20291Tn::nimB	Tn mutant	This Study This Study
R20291Tn::cwp84
R20291∆nimB	nimB knockout	This Study
R20291∆nimB pRPF185	empty vector pRPF185	This Study This Study This Study This Study This Study
R20291 pRPF185
CD196 pRPF185
R20291Tn::nimB pRPF185
CD630 pRPF185
R20291∆nimB pRPF185-PnimB R20291	nimB expression under nimB promoter	This Study This Study This Study This Study This Study This Study This Study
R20291 pRPF185-PnimB R20291
R20291 pRPF185-PnimB CD196
CD196 pRPF185-PnimB R20291
CD196 pRPF185-PnimB CD196
R20291Tn::nimB pRPF185-PnimB R20291
R20291Tn::nimB pRPF185-PnimB CD196
R20291 pRPF185-PATcnimB R20291	nimB expression under Ptet promoter	This Study This Study This Study This Study This Study This Study
R20291 pRPF185-PATcnimB CD196
CD196 pRPF185-PATcnimB R20291
CD196 pRPF185-PATcnimB CD196
R20291Tn::nimB pRPF185-PATcnimB R20291
R20291Tn::nimB pRPF185-PATcnimB CD196
R20291 pMSPT	empty vector pMSPT	This Study This Study This Study This Study
70/76 pMSPT
CD196 pMSPT
JH7 pMSPT
R20291 pMSPT-nimB i	Translational knockdown	This Study
70/76 pMSPT-nimB i		This Study
JH7 pMSPT-nimB i		This Study
CD196 pMSPT-nimB i		This Study
R20291 pMSPT-ptsG i		This Study
R20291 pMSPT-hatT i		This Study
R20291 pMSPT-hatR i		This Study
R20291 pMSPT-hsmA i		This Study
R20291 pMSPT-hsmR i		This Study
R20291 pXWxyl-dcas9	Transcriptional knockdown	This Study
70/76 pXWxyl-dcas9		This Study
CD196 pXWxyl-dcas9		This Study
JH7 pXWxyl-dcas9		This Study
R20291 pXWxyl-dcas9-nimB i		This Study
JH7 pXWxyl-dcas9-nimB i		This Study
70/76 pXWxyl-dcas9-nimB i		This Study
CD196 pXWxyl-dcas9-nimB i		This Study
R20291 pXWxyl-dcas9-vanRS i		This Study
R20291 pDSW1728	mcherry empty vector pDSW1728	This Study
CD196 pDSW1728		This Study
JH160 pDSW1728		This Study
70/76 pDSW1728		This Study
R20291 pDSW1728-PnimB G	PnimB G mcherry OR PnimB T mcherry	This Study
R20291 pDSW1728-PnimB T		This Study
CD196 pDSW1728-PnimB G		This Study
CD196 pDSW1728-PnimB T		This Study
JH160 pDSW1728-PnimB G		This Study
JH160 pDSW1728-PnimB T		This Study
70/76 pDSW1728-PnimB G		This Study
70/76 pDSW1728-PnimB T		This Study
R20291 pRPF185-PATcanf3	heterologus Nim expression	This Study This Study This Study This Study This Study This Study This Study This Study
R20291 pRPF185-PATcnimB BF
CD196 pRPF185-PATcanf3
CD196 pRPF185-PATcnimB BF
CD630 pRPF185-PATcanf3
CD630 pRPF185-PATcnimB BF
R20291∆nimB pRPF185-PATcanf3
R20291∆nimB pRPF185-PATcnimB BF
CD196 pRPF185-PnimB H55A	nimB mutagenesis	This Study This Study This Study This Study This Study This Study
R20291Tn::nimB pRPF185-PnimB H55A
R20291Tn::nimB pRPF185-PnimB C56A
R20291Tn::nimB pRPF185-PnimB H61A
R20291Tn::nimB pRPF185-PnimB Y119A
R20291∆nimB pRPF185-PnimB H55A
E. coli BL21(DE3) pWL613a	Protein expression	This Study This Study This Study
E. coli BL21(DE3) pWL613a-NimB
E. coli BL21(DE3) pWL613a-NimB H55A
E. coli SD46	conjugation
E. coli CA434
