# Supplementary material for: Decoding a cryptic mechanism of metronidazole resistance among globally disseminated fluoroquinolone-resistant Clostridioides difficile
Source: Nat Commun. 2023 Jul 12;14:4130. doi: 10.1038/s41467-023-39429-x (PMC10338468; doi:10.1038/s41467-023-39429-x)
Supplement: Supplementary file 6 — Source Data [file 41467_2023_39429_MOESM6_ESM.xlsx]

## Sheet: Figure 1a inset
	Figure 1a, See Supplementary Data 1
	Fig. 1a Inset
		MTZ MIC mg/ml
		No Heme	Heme
	MT240	0.25	16
	70/76	1	8
	491858	0.5	8
	R20291	0.5	4
	CD196	0.25	0.25
	SH561	0.5	0.25
	MT271	1	1
	2832	0.25	0.25

## Sheet: Figure 1b
Figure 1b
	Fold change (Log2)	-Log10 FDR p-value
CDR20291_2938	-3.83593	55.9692
CDR20291_0804	-3.64595	88.5788
CDR20291_0803	-3.36345	64.8539
CDR20291_1187	-3.34227	19.0174
CDR20291_0802	-2.97838	53.526
CDR20291_2937	-2.81193	29.1214
gatB	-2.78571	37.1475
CDR20291_2190	-2.72455	1.69414
gatA	-2.7165	51.2233
CDR20291_2928	-2.60614	60.8686
CDR20291_0511	-2.56117	15.9221
CDR20291_1553	-2.53382	20.5699
CDR20291_1850	-2.37873	32.7494
gatC	-2.33138	27.0379
CDR20291_2614	-2.29873	35.0025
ptsG	-2.2675	56.6013
CDR20291_1565	-2.18886	3.23505
CDR20291_1849	-2.13791	35.5224
accB	-2.13784	39.6059
leuS	-2.12082	47.4993
CDR20291_0432	-2.10828	41.4658
CDR20291_2009	-2.09355	11.2799
treA	-2.06868	22.331
CDR20291_2403	-2.05298	5.18583
CDR20291_3003	-2.04971	1.64031
CDR20291_0512	-1.96392	8.05664
CDR20291_0445	-1.93475	17.1486
fruK	-1.93089	47.3432
purE	-1.91957	14.2112
CDR20291_1334	-1.91597	13.7755
CDR20291_0031	-1.90157	3.10771
accC	-1.89576	45.7139
CDR20291_2927	-1.87627	38.4044
CDR20291_1205	-1.87594	5.2589
CDR20291_2906	-1.7596	29.5578
CDR20291_0039	-1.75475	29.614
CDR20291_2404	-1.7337	5.40816
phnH	-1.71444	1.34137
crr	-1.71039	28.8953
CDR20291_1875	-1.70355	9.4734
CDR20291_3278	-1.69928	12.649
CDR20291_2582	-1.69782	11.2933
asnA	-1.65147	30.3735
CDR20291_2852	-1.6302	10.6932
CDR20291_2997	-1.60128	11.0112
CDR20291_2998	-1.5992	12.0966
CDR20291_2440	-1.5944	7.68245
CDR20291_0211	-1.59327	16.3134
CDR20291_1924	-1.56571	11.6812
CDR20291_3292	-1.56393	10.1922
CDR20291_0214	-1.55617	5.99199
metE	-1.53962	20.1755
CDR20291_1515	-1.53676	11.0186
CDR20291_0135	-1.53423	4.28394
CDR20291_1213	-1.53369	1.88195
CDR20291_2027	-1.51908	30.4583
gatD	-1.51435	6.98223
thiC	-1.50266	9.71723
CDR20291_2149	-1.49942	13.231
CDR20291_0114	-1.49777	25.1047
CDR20291_1078	-1.49568	15.0898
gluD	-1.483	24.4306
CDR20291_2405	-1.48104	8.33547
dapB2	-1.47822	9.82288
thiS	-1.47739	3.06368
asnS	-1.47293	23.5604
CDR20291_1189	-1.47022	12.7123
proS	-1.46311	15.702
CDR20291_1949	-1.46082	3.85205
CDR20291_1216	-1.45775	3.05381
accD	-1.45286	22.7383
CDR20291_1215	-1.45105	3.07982
CDR20291_1188	-1.44211	10.7664
accA	-1.44044	24.574
tkt	-1.42216	22.1133
CDR20291_2808	-1.41751	1.73518
argG	-1.41386	12.8068
hom2	-1.41314	5.70571
tyrC	-1.41169	10.3437
CDR20291_2850	-1.40604	4.14883
CDR20291_1204	-1.40335	1.88404
CDR20291_1214	-1.40308	2.21158
CDR20291_0760	-1.40154	14.1228
thrC	-1.40077	19.8515
CDR20291_1217	-1.39692	3.50903
CDR20291_1876	-1.39297	15.7073
gapB	-1.38954	12.5491
CDR20291_2004	-1.38716	5.16595
adhE	-1.3746	13.9313
CDR20291_1621	-1.37312	8.46635
CDR20291_1813	-1.36325	10.7464
CDR20291_2941	-1.35881	8.66195
CDR20291_2167	-1.35812	21.6446
treR	-1.35717	7.71439
CDR20291_1626	-1.35373	9.10387
CDR20291_1419	-1.3479	4.13348
CDR20291_1429	-1.33913	9.59615
CDR20291_1508	-1.339	4.01428
bcd2	-1.33348	16.632
CDR20291_0766	-1.3326	12.6021
CDR20291_1874	-1.33143	3.9725
spoVS	-1.32905	19.7666
CDR20291_2943	-1.32742	6.78236
lplA	-1.32438	8.00105
CDR20291_1848	-1.3142	7.15713
CDR20291_1809	-1.3106	16.2041
CDR20291_1175	-1.30549	10.7846
CDR20291_0166	-1.30018	2.75761
aroE	-1.29995	6.39733
cspA	-1.29784	5.58453
CDR20291_2834	-1.29693	15.3918
CDR20291_1070	-1.29688	6.98372
CDR20291_2613	-1.29609	16.715
pheS	-1.29609	13.9048
acpP	-1.29477	8.20457
CDR20291_1418	-1.28572	11.515
CDR20291_1100	-1.28455	8.70841
CDR20291_2491	-1.28282	13.8799
CDR20291_0377	-1.28159	17.0979
CDR20291_0024	-1.27655	6.87532
CDR20291_0879	-1.27617	11.2325
CDR20291_0163	-1.27009	4.9923
CDR20291_0765	-1.26963	10.2267
CDR20291_1624	-1.26539	3.444
mtnN	-1.26436	10.3521
spoVG	-1.26249	7.94534
ptb	-1.25698	21.3047
CDR20291_2021	-1.25654	9.63452
CDR20291_2964	-1.25423	9.90252
CDR20291_1639	-1.25356	2.97297
CDR20291_1212	-1.24986	3.94331
CDR20291_2496	-1.24536	12.811
CDR20291_1627	-1.24535	18.3135
CDR20291_2950	-1.24274	12.8721
CDR20291_2441	-1.24201	6.01141
speE	-1.23348	12.2275
CDR20291_2412	-1.23297	12.5714
CDR20291_0033	-1.2285	0.352441
guaD	-1.22337	10.8056
nadD	-1.22234	12.7571
CDR20291_1938	-1.21549	5.12174
glmS	-1.2127	10.4206
CDR20291_1206	-1.20976	3.46623
CDR20291_0213	-1.20763	1.13373
fapR	-1.20633	14.9422
nadA	-1.20262	9.07193
aroK	-1.19796	6.54915
CDR20291_1516	-1.19258	9.23423
CDR20291_0137	-1.19177	2.41459
CDR20291_1727	-1.1913	6.43
CDR20291_1416	-1.18988	7.70432
etfB2	-1.18844	10.2914
CDR20291_0514	-1.18655	8.20457
CDR20291_1566	-1.1801	1.87193
CDR20291_1823	-1.17875	3.27
CDR20291_2014	-1.1757	12.0767
CDR20291_1176	-1.17049	10.4243
feoA3	-1.16829	5.2581
gcvH	-1.1675	5.81642
xerD2	-1.16617	11.238
acoA	-1.16178	4.43399
CDR20291_1505	-1.16114	4.25607
CDR20291_1814	-1.15409	3.77731
CDR20291_1288	-1.14687	6.11235
purC	-1.14	5.03089
CDR20291_2350	-1.13603	6.72425
tkt'	-1.13119	11.9561
CDR20291_2871	-1.12776	15.7213
CDR20291_3272	-1.12599	7.11506
CDR20291_0116	-1.12585	11.306
CDR20291_1950	-1.12556	1.82213
potA	-1.11457	12.5593
tyrR	-1.11406	17.5118
CDR20291_2349	-1.1126	14.1996
CDR20291_2284	-1.11235	3.65627
CDR20291_1210	-1.10892	2.47781
fba	-1.10757	13.3974
glcK	-1.1049	9.81906
CDR20291_1208	-1.10419	2.86753
cobT	-1.1013	11.3004
speD	-1.10126	6.9442
CDR20291_2851	-1.09757	2.83451
CDR20291_3294	-1.09672	9.101
CDR20291_1211	-1.09542	2.00095
CDR20291_2999	-1.09428	2.53841
CDR20291_2391	-1.09233	4.15407
CDR20291_2727	-1.09218	0.636935
fdxA	-1.09197	3.07264
serS1	-1.09088	16.1518
CDR20291_0118	-1.08995	10.6661
CDR20291_1218	-1.08928	3.37874
CDR20291_0117	-1.08744	7.67972
vanZ	-1.08449	2.89448
pepT	-1.08224	12.8571
prs	-1.08086	10.1894
CDR20291_0115	-1.0801	14.425
ddl	-1.07923	11.0999
CDR20291_2003	-1.07905	4.28975
metG	-1.07046	14.678
CDR20291_1222	-1.06918	9.35808
CDR20291_2942	-1.06762	4.11952
CDR20291_2018	-1.06553	5.50044
CDR20291_2989	-1.06317	4.79829
CDR20291_0381	-1.05477	7.79706
CDR20291_2926	-1.05409	3.01932
CDR20291_2303	-1.05047	11.5604
CDR20291_1433	-1.04921	3.17034
hatR	-1.04787	5.17275
efp	-1.04563	14.0404
CDR20291_2085	-1.04042	13.0911
CDR20291_3065	-1.03839	8.26955
CDR20291_0210	-1.0347	1.38902
CDR20291_2289	-1.03028	0.651568
CDR20291_1937	-1.02134	9.50198
hadA	-1.02128	12.6419
CDR20291_3070	-1.01815	5.33808
CDR20291_1863	-1.01778	0.462145
cooS	-1.01519	13.1996
dtxA	-1.01374	3.64846
CDR20291_1726	-1.01296	2.22043
CDR20291_1006	-1.01282	5.10269
CDR20291_0846	-1.01281	5.14135
CDR20291_2621	-1.01277	4.83123
CDR20291_1688	-1.00691	3.6893
CDR20291_2101	-1.00453	13.4515
CDR20291_1422	-1.00365	1.15937
CDR20291_1318	-1.00104	11.487
CDR20291_1338	-0.99906	6.50158
tcdD	-0.9987	0.226661
agrB	-0.99751	3.94373
thiF	-0.99669	2.11953
CDR20291_1517	-0.99609	7.31963
CDR20291_1507	-0.99572	2.87299
CDR20291_1802	-0.99522	2.12321
CDR20291_1804	-0.9926	1.86283
feoA1	-0.99097	3.16623
CDR20291_1825	-0.98394	2.59993
CDR20291_3009	-0.98325	2.79446
CDR20291_2365	-0.98245	5.28902
pheA	-0.98214	4.41316
thiK	-0.98009	2.55485
CDR20291_3416	-0.97874	3.60984
CDR20291_0744	-0.9751	5.61164
CDR20291_1628	-0.97307	6.87914
hisK	-0.97132	6.02082
CDR20291_1426	-0.97055	2.72134
CDR20291_2013	-0.96872	10.5836
CDR20291_1077	-0.96608	1.49996
cobU	-0.96474	8.32619
CDR20291_1256	-0.96404	10.456
potB	-0.96338	9.04525
CDR20291_1868	-0.96231	3.19289
CDR20291_1564	-0.96067	6.66894
CDR20291_0789	-0.95891	0.509243
CDR20291_1659	-0.95812	8.01979
CDR20291_2492	-0.95723	8.92983
CDR20291_3491	-0.95559	0.966243
CDR20291_0530	-0.95472	9.46502
CDR20291_3147	-0.95377	11.8662
CDR20291_1423	-0.95348	1.85779
CDR20291_2269	-0.95213	6.84842
fhuD	-0.95209	4.77618
leuA	-0.95005	0.489973
CDR20291_3068	-0.94778	4.58793
CDR20291_1250	-0.94492	9.67873
aspC	-0.94367	11.238
CDR20291_2730	-0.94129	0.838762
CDR20291_1240	-0.93925	6.98185
CDR20291_2947	-0.93904	2.55927
CDR20291_2348	-0.93837	2.73682
pheT	-0.93764	11.9886
pepD	-0.93104	10.9693
CDR20291_2361	-0.93069	0.746966
CDR20291_2154	-0.92655	2.29457
CDR20291_2020	-0.92574	6.73244
cbiN	-0.92451	6.27655
potC	-0.92324	7.78124
CDR20291_1430	-0.92311	2.86753
CDR20291_3077	-0.92202	5.63292
CDR20291_0571	-0.92172	0.780101
CDR20291_1866	-0.91828	4.78932
aroB	-0.918	4.0846
CDR20291_0805	-0.91531	2.23453
CDR20291_0113	-0.91496	8.48455
vncR	-0.91359	5.53611
CDR20291_2996	-0.91185	3.49535
tal1	-0.91096	10.1904
fhs	-0.9109	10.314
CDR20291_3378	-0.90718	11.5133
CDR20291_1951	-0.90692	2.99777
CDR20291_1527	-0.90627	2.72134
CDR20291_3280	-0.90332	1.87984
CDR20291_2612	-0.90287	8.12085
tdcB	-0.90216	10.6092
CDR20291_0738	-0.90208	8.95278
mtlA	-0.90153	5.09809
CDR20291_0310	-0.90099	3.5444
CDR20291_1697	-0.89901	2.20319
CDR20291_0405	-0.8982	6.25451
dut	-0.89801	7.89016
cbiQ	-0.89782	5.79391
CDR20291_2058	-0.89691	6.51532
CDR20291_1936	-0.89644	2.33352
CDR20291_3187A	-0.89593	2.80751
CDR20291_1207	-0.89344	1.87393
rbsR	-0.8933	7.42312
ribB	-0.89311	2.46367
CDR20291_2958	-0.89259	3.46623
CDR20291_0551	-0.89192	7.26088
speB	-0.89188	5.46868
licT	-0.8911	10.1022
CDR20291_1380	-0.89012	3.5312
CDR20291_1739	-0.88828	9.97536
CDR20291_2148	-0.88797	5.05434
CDR20291_3262	-0.88632	6.51402
CDR20291_2273	-0.88594	2.49294
CDR20291_1907	-0.88559	4.47143
CDR20291_2904	-0.88266	4.90562
CDR20291_2508	-0.88025	2.89585
CDR20291_1865	-0.87892	6.67582
CDR20291_2592	-0.87806	8.94544
CDR20291_2593	-0.87547	8.06843
CDR20291_3293	-0.87543	0.892217
CDR20291_1551	-0.874	6.32188
rplU	-0.87339	2.82214
CDR20291_2084	-0.87317	4.02647
CDR20291_2849	-0.87237	1.95662
pgK	-0.87126	8.41621
fabF	-0.87064	9.35036
CDR20291_2584	-0.86878	4.88671
CDR20291_2234	-0.86679	3.7304
potD	-0.86639	7.67795
CDR20291_2160	-0.86628	7.47988
CDR20291_1906	-0.8645	4.7006
CDR20291_1503	-0.86329	0.906151
CDR20291_1851	-0.86222	0.633034
nifJ	-0.86005	6.74658
u1	-0.8593	2.74671
thiH	-0.85715	2.2097
CDR20291_2295	-0.85672	6.98372
sseA	-0.85376	7.56299
CDR20291_2402	-0.85212	3.1931
cbiM	-0.85098	7.96991
pduU	-0.84914	2.70661
CDR20291_1108	-0.84904	3.67479
fabZ	-0.84602	7.05506
CDR20291_3350	-0.84565	4.53656
appA	-0.84388	7.06133
CDR20291_0847	-0.84369	4.55137
CDR20291_1914	-0.84335	4.19088
CDR20291_0393	-0.8433	1.22833
CDR20291_3004	-0.84223	3.51072
CDR20291_3069	-0.84037	4.33876
CDR20291_2280	-0.83944	4.94972
CDR20291_1629	-0.83867	3.80704
CDR20291_0158	-0.83735	1.71697
CDR20291_0942	-0.8371	2.86174
CDR20291_2292	-0.83448	7.16168
CDR20291_1880	-0.83408	1.50996
CDR20291_3358	-0.83318	4.15129
CDR20291_2351	-0.83026	8.11078
CDR20291_2988	-0.82885	2.3367
CDR20291_0604	-0.82884	1.55081
CDR20291_3005	-0.82874	3.39725
CDR20291_2781	-0.82836	4.07855
CDR20291_2296	-0.82781	7.12739
CDR20291_3285	-0.826	3.36301
cbiO	-0.82522	6.10386
CDR20291_2642	-0.82465	3.85693
CDR20291_0159	-0.82462	2.69098
ribA	-0.82386	3.38889
CDR20291_1428	-0.82086	1.89095
CDR20291_1663	-0.81757	7.6505
CDR20291_2438	-0.81624	3.50199
CDR20291_0549	-0.81494	0.581966
CDR20291_1424	-0.81433	1.98175
thiD	-0.8136	1.90959
CDR20291_1687	-0.81327	7.07612
CDR20291_3431	-0.81178	5.22068
fabK	-0.81112	6.96987
CDR20291_1482	-0.8099	2.94993
CDR20291_1500	-0.80677	2.60987
CDR20291_3266	-0.8066	1.39869
CDR20291_0875	-0.80547	0.339721
CDR20291_2722	-0.80373	6.73347
CDR20291_1469	-0.803	3.86268
bltD	-0.80299	3.65708
CDR20291_2866	-0.80268	6.78566
CDR20291_3379	-0.80021	6.63614
hisD	-0.8002	6.24634
CDR20291_0674	-0.79844	2.35263
CDR20291_2818	-0.79677	0.995066
CDR20291_0707	-0.79639	0.993543
CDR20291_1607	-0.79523	5.80821
CDR20291_1931	-0.79507	3.02624
CDR20291_2501	-0.79346	3.84302
CDR20291_3182	-0.79203	1.99765
CDR20291_2708	-0.78962	5.18145
CDR20291_2185	-0.78796	2.18482
CDR20291_2680	-0.7867	7.21281
CDR20291_0035	-0.78569	3.85733
CDR20291_0347	-0.78559	3.23424
buk	-0.78341	5.24113
CDR20291_1195	-0.77888	5.48371
hfQ	-0.77842	4.21813
CDR20291_1144	-0.77809	5.51212
CDR20291_2495	-0.77748	7.90462
gapA	-0.7768	3.05566
CDR20291_2151	-0.77365	3.81247
thlA1	-0.77225	7.79706
CDR20291_3455	-0.77101	6.51625
rbsA	-0.76744	1.4696
CDR20291_0823	-0.7669	6.77057
glnS	-0.76662	8.44114
CDR20291_2905	-0.76543	3.26323
CDR20291_3461	-0.76515	6.54216
CDR20291_1893	-0.76431	3.85548
CDR20291_1290	-0.76408	6.10666
rbsB	-0.76233	1.50103
glyA	-0.75964	6.10099
CDR20291_1308	-0.7587	6.51608
CDR20291_2100	-0.7585	4.12805
CDR20291_1864	-0.75755	3.93227
srlA	-0.75695	0.454463
CDR20291_3417	-0.75684	2.06838
CDR20291_2622	-0.75558	2.09888
blaI	-0.75242	1.56706
CDR20291_3110	-0.7522	6.25182
CDR20291_3191	-0.75099	3.23919
guaB	-0.75066	6.87791
CDR20291_2461	-0.74851	5.50346
CDR20291_1455	-0.74783	0.925845
CDR20291_0767	-0.74606	2.96386
CDR20291_0534	-0.74595	3.61202
CDR20291_2785	-0.74571	2.03785
CDR20291_1359	-0.74553	6.16036
CDR20291_2033	-0.74548	4.02058
CDR20291_0743	-0.74248	5.85363
CDR20291_1582	-0.74197	5.80462
CDR20291_1219	-0.74137	1.04668
CDR20291_1869	-0.74008	1.99136
CDR20291_3277	-0.73977	0.879499
CDR20291_1421	-0.73961	1.04879
iunH	-0.73901	7.13889
CDR20291_1550	-0.73884	5.03707
CDR20291_1509	-0.73881	2.03744
CDR20291_3006	-0.73762	2.95966
CDR20291_1968	-0.73587	5.72147
ackA	-0.73409	6.90509
CDR20291_1251	-0.73271	6.52882
ribD	-0.73212	2.33776
CDR20291_2302	-0.72939	6.6719
CDR20291_1385	-0.72887	6.11499
nadB	-0.72862	3.38189
ppiB	-0.72777	3.65929
nadC	-0.72744	3.20134
CDR20291_1229	-0.72678	4.09049
CDR20291_0474	-0.72542	4.96976
fabG	-0.72531	7.04857
CDR20291_2062	-0.72489	7.71557
cspB	-0.72412	2.24792
CDR20291_0679	-0.72408	2.81387
CDR20291_1488	-0.7211	2.61066
plsX	-0.72094	6.06432
CDR20291_1239	-0.72017	2.51649
CDR20291_3374	-0.71993	7.10018
CDR20291_2502	-0.71855	5.85084
CDR20291_2654	-0.71809	4.47143
CDR20291_2063	-0.71786	5.73923
CDR20291_2226	-0.71702	4.4514
CDR20291_3158	-0.71673	2.35121
CDR20291_3126	-0.71667	4.94677
CDR20291_1276	-0.71566	1.53766
CDR20291_1506	-0.71417	0.679408
CDR20291_2653	-0.71029	3.53386
ribH	-0.71019	1.47845
trpS	-0.7097	6.61902
CDR20291_2194	-0.70823	2.49179
CDR20291_2347	-0.7082	1.58848
CDR20291_3440	-0.70796	5.17398
hbd	-0.70731	2.93491
CDR20291_0178	-0.70632	6.94683
CDR20291_2286	-0.70593	4.68093
ispF	-0.70512	2.9695
CDR20291_0684	-0.70398	2.01359
CDR20291_2816	-0.70186	2.5465
fliC	-0.70126	5.55471
CDR20291_2278	-0.7	5.61639
CDR20291_1625	-0.6996	2.80758
bacA1	-0.69848	6.06854
CDR20291_1259	-0.69819	3.03861
CDR20291_2346	-0.69812	2.93508
CDR20291_1622	-0.6976	2.40005
CDR20291_1559	-0.69752	2.61589
fabH	-0.69738	4.38486
CDR20291_1404	-0.69538	5.50649
dapA1	-0.69488	6.5213
CDR20291_3281	-0.69335	1.64031
CDR20291_1257	-0.69234	5.03475
CDR20291_2827	-0.68988	3.00321
rpmG	-0.68988	2.96454
d4	-0.68927	0.399568
CDR20291_2177	-0.68884	0.703962
CDR20291_3492	-0.6887	2.02355
CDR20291_2195	-0.6881	1.89066
tlpB	-0.68782	4.87155
CDR20291_0769	-0.68755	2.18185
CDR20291_0794	-0.68706	3.25475
CDR20291_1549	-0.68631	2.78964
CDR20291_1445	-0.68433	1.22554
CDR20291_2992	-0.68353	2.49825
CDR20291_0761	-0.67717	2.24057
slpA	-0.67624	4.41333
murE	-0.67404	4.15598
thrB	-0.67259	4.47513
CDR20291_2322	-0.67088	3.57023
ppdK	-0.66926	6.70722
CDR20291_2197	-0.66923	1.1388
CDR20291_0442	-0.66885	5.68914
CDR20291_0587	-0.66827	4.72995
eno	-0.66785	4.65153
sspB	-0.66439	0.429297
aroA	-0.66248	2.07367
CDR20291_0167	-0.65987	3.23103
tcdA	-0.65913	5.30133
CDR20291_2487	-0.65886	2.19813
CDR20291_2256	-0.65808	3.18506
CDR20291_0513	-0.65736	1.84079
CDR20291_2944	-0.65728	2.67474
speA	-0.65719	3.72551
CDR20291_1631	-0.65666	2.57189
CDR20291_3035	-0.65655	2.48379
dhaT	-0.65554	3.59311
CDR20291_0139	-0.65492	1.28357
CDR20291_3478	-0.65456	5.7542
CDR20291_2375	-0.65383	1.16608
guaA	-0.6536	5.60188
rpiB2	-0.65203	4.13865
CDR20291_0138	-0.65195	2.20221
CDR20291_1326	-0.65177	2.03751
aroC	-0.6509	2.24808
CDR20291_3136	-0.64962	1.84997
CDR20291_2008	-0.64808	3.23424
rpiB1	-0.64778	2.16698
fabD	-0.64773	4.62876
agrD	-0.64707	2.15904
valS	-0.64675	6.11235
CDR20291_0136	-0.64608	1.54316
celM	-0.64511	1.39869
CDR20291_0904	-0.6432	2.96555
CDR20291_1351	-0.64143	0.830679
CDR20291_0665	-0.64106	2.1322
CDR20291_2625	-0.64092	5.59297
CDR20291_0671	-0.6396	3.13529
CDR20291_1810	-0.63902	1.82995
cspD	-0.63789	0.946719
CDR20291_2723	-0.6377	2.33786
CDR20291_2364	-0.63697	3.20169
CDR20291_3361	-0.63645	2.6438
CDR20291_1289	-0.63598	3.6192
CDR20291_2892	-0.63543	0.589925
CDR20291_2728	-0.63469	0.42784
CDR20291_1643	-0.63395	2.34455
CDR20291_1434	-0.63378	1.82959
CDR20291_3490	-0.63075	1.80923
CDR20291_3157	-0.63017	2.68457
CDR20291_2527	-0.62955	2.97003
hpt	-0.62906	5.07607
CDR20291_2277	-0.62843	1.5627
rpe	-0.62804	3.25475
CDR20291_2112	-0.62735	2.9134
licB	-0.62682	2.69565
CDR20291_0979	-0.62677	0.420545
CDR20291_2294	-0.62641	5.17398
purR	-0.62636	4.5938
CDR20291_1143	-0.62547	1.93987
cooC	-0.62527	3.1827
hadI	-0.624	4.87923
etfA2	-0.62382	2.26911
CDR20291_0954	-0.62289	2.1491
CDR20291_0574	-0.62225	2.04121
CDR20291_0653	-0.61952	2.58235
CDR20291_2458	-0.61891	4.14011
CDR20291_2196	-0.61679	0.69286
CDR20291_0560	-0.61623	1.89066
CDR20291_2279	-0.61561	5.03011
upp	-0.61551	3.29997
CDR20291_0956	-0.60947	2.17477
tcdB	-0.6087	3.07399
CDR20291_1630	-0.60863	3.36269
CDR20291_0537	-0.6085	2.51719
gabT	-0.60849	2.82761
CDR20291_1774	-0.60681	4.96972
CDR20291_2191	-0.60649	1.90863
cobS	-0.60575	3.39304
CDR20291_1383	-0.60532	2.62622
CDR20291_2411	-0.60439	4.34258
CDR20291_0938	-0.6033	3.72443
CDR20291_0817	-0.60327	3.1006
CDR20291_1660	-0.60218	3.14384
CDR20291_0928	-0.60194	3.002
ksgA	-0.60073	2.27349
CDR20291_2935	-0.60011	0.467908
CDR20291_1246	-0.59967	3.09822
CDR20291_1336	-0.59703	1.46333
CDR20291_2179	-0.5968	0.324295
CDR20291_0849	-0.59485	2.31937
luxS	-0.59461	3.96389
CDR20291_3274	-0.5941	3.48597
CDR20291_0541	-0.59342	0.297207
glvA	-0.59189	1.37647
CDR20291_1352	-0.59014	1.38898
fumB	-0.58959	2.26911
CDR20291_1803	-0.58916	0.87843
CDR20291_2344	-0.58844	3.06339
CDR20291_1436	-0.58806	1.4279
CDR20291_0441	-0.58796	4.07038
hgdC	-0.58707	2.96744
glvR	-0.58473	1.97608
lysA	-0.58461	2.03936
CDR20291_2747	-0.58336	2.5285
CDR20291_1871	-0.58325	1.09
CDR20291_2034	-0.58303	2.80317
rplT	-0.58278	2.28629
CDR20291_3007	-0.58211	2.70525
CDR20291_1892	-0.58193	2.08371
rpmB	-0.58156	1.0092
CDR20291_2953	-0.57963	0.366466
rpoD2	-0.5796	2.93849
CDR20291_2855	-0.5778	3.02784
CDR20291_1467	-0.57755	1.83355
bglG	-0.57753	1.47548
CDR20291_1789	-0.5771	3.02008
metQ	-0.57579	3.6893
glyQ	-0.5753	4.0499
CDR20291_0834	-0.57512	2.28122
CDR20291_1272	-0.57483	2.0578
serA	-0.57286	2.30539
fdhF	-0.57255	2.03785
CDR20291_1620	-0.57207	3.21422
purA	-0.57148	3.59114
CDR20291_1007	-0.57042	1.58548
CDR20291_1853	-0.56864	1.90384
CDR20291_0892	-0.56732	4.20393
CDR20291_0796	-0.56499	0.702439
CDR20291_2690	-0.56483	1.81287
CDR20291_1913	-0.56379	0.476292
CDR20291_2029	-0.56294	2.57276
CDR20291_0382	-0.56282	1.49996
CDR20291_2952	-0.56195	0.850291
CDR20291_3088	-0.56148	3.42661
CDR20291_3154	-0.56095	0.70843
CDR20291_1010	-0.55941	2.01497
rpsT	-0.55773	2.92264
CDR20291_0539	-0.5575	2.23144
CDR20291_3133	-0.55745	1.48747
thrS	-0.55675	3.93514
CDR20291_3456	-0.55647	3.92299
CDR20291_3012	-0.55622	4.07858
bglF	-0.55527	2.45602
CDR20291_2782	-0.55286	1.89374
alaS	-0.55081	3.80848
CDR20291_0171	-0.54924	3.54042
CDR20291_0905	-0.54794	3.23505
mreB1	-0.54785	3.08537
CDR20291_0502	-0.54763	2.79188
CDR20291_2949	-0.5476	3.92667
CDR20291_0346	-0.5473	1.69506
rplS	-0.54628	2.1903
CDR20291_2624	-0.5436	2.68457
CDR20291_1132	-0.54347	1.74036
CDR20291_1086	-0.54243	3.31949
crt2	-0.54214	3.02186
CDR20291_1262	-0.54198	0.965911
CDR20291_1199	-0.54141	4.00035
CDR20291_0957	-0.54139	2.97701
CDR20291_2110	-0.5403	2.74836
CDR20291_3527	-0.5403	2.9959
CDR20291_1264	-0.54022	2.41249
sip3	-0.54013	3.49432
trpP	-0.53933	1.23419
CDR20291_2995	-0.53913	1.59995
CDR20291_1967	-0.53841	2.30132
CDR20291_3137	-0.5384	1.15431
CDR20291_0160	-0.53754	1.02916
CDR20291_1703	-0.53722	1.92856
CDR20291_1964	-0.53688	1.96312
aspB	-0.53677	4.26774
agaA	-0.53585	2.24996
tcdE	-0.5358	1.24543
CDR20291_1545	-0.5349	1.10194
scrR	-0.53461	2.08243
CDR20291_1909	-0.53456	2.11953
ptsI	-0.53356	3.54507
CDR20291_0456	-0.53337	1.31956
tdcF	-0.53315	1.74951
CDR20291_3108	-0.53026	1.81744
CDR20291_0993	-0.5302	3.65833
ptsH	-0.5296	3.64846
CDR20291_0569	-0.52845	2.23923
CDR20291_0543	-0.52803	0.379595
CDR20291_1180	-0.52771	4.11902
CDR20291_1231	-0.52769	0.956233
CDR20291_3528	-0.52624	3.74732
CDR20291_0697	-0.52449	1.59377
CDR20291_0284	-0.52417	1.07825
CDR20291_3265	-0.52405	1.22032
CDR20291_1887	-0.52319	1.84341
CDR20291_2419	-0.52294	1.65755
CDR20291_1393	-0.52183	1.20982
CDR20291_1337	-0.51766	1.56325
CDR20291_2418	-0.5176	1.51711
sdaB	-0.51682	4.00035
secG	-0.51662	1.06537
celC	-0.51633	3.21422
CDR20291_2297	-0.51597	3.58394
CDR20291_0242	-0.51586	2.2378
CDR20291_1904	-0.51459	2.10526
CDR20291_0244	-0.51457	1.89805
CDR20291_1911	-0.51383	1.3417
CDR20291_0517	-0.5136	1.33758
fliS1	-0.51343	1.32044
CDR20291_0959	-0.51332	1.24937
CDR20291_3128	-0.51301	2.97035
CDR20291_0386	-0.5111	0.188918
CDR20291_2120	-0.51109	1.31578
CDR20291_0546	-0.51065	1.21722
CDR20291_0739	-0.5066	1.15994
CDR20291_0667	-0.50628	1.40916
rpmF	-0.50609	2.82671
CDR20291_0839	-0.50573	3.75533
CDR20291_1702	-0.50527	1.02635
ltaE	-0.50486	2.89184
CDR20291_3113	-0.50435	2.27285
CDR20291_2390	-0.50383	3.20134
CDR20291_0869	-0.50281	0.849818
CDR20291_2961	-0.5026	1.95962
CDR20291_0205	-0.50221	2.20221
rluB	-0.50144	1.87586
CDR20291_1775	-0.50132	3.1827
CDR20291_2798	-0.50126	1.41959
CDR20291_0806	-0.50108	0.796709
hemB	-0.50099	2.79131
CDR20291_2497	-0.50078	2.93043
CDR20291_1225	-0.50026	1.6079
CDR20291_3505	-0.50009	1.44973
CDR20291_2550	-0.49645	3.37451
CDR20291_0241	-0.49445	1.45958
CDR20291_2460	-0.49441	3.15403
CDR20291_2181	-0.49365	0.633439
CDR20291_2401	-0.49335	1.48328
CDR20291_1867	-0.49334	1.73543
CDR20291_1379	-0.49201	0.869057
phnG	-0.49156	0.263572
CDR20291_3298	-0.49118	1.96823
CDR20291_1883	-0.48906	1.28854
CDR20291_2204	-0.4888	0.403543
CDR20291_2713	-0.48879	1.50349
CDR20291_0837	-0.48875	1.00693
CDR20291_1686	-0.48776	1.35381
CDR20291_0620	-0.48757	2.26105
CDR20291_1857	-0.48686	1.28942
CDR20291_1801	-0.4852	0.68191
spoIIIF	-0.48508	3.3233
CDR20291_3008	-0.48466	1.13481
CDR20291_3180	-0.48231	1.25015
bglA2	-0.47974	2.04826
proC2	-0.47946	2.13305
hrsA	-0.47872	0.921121
CDR20291_2848	-0.47752	0.743809
CDR20291_0165	-0.47729	0.568908
rplA	-0.47608	2.31581
metN	-0.47537	1.24344
CDR20291_2675	-0.47495	2.09944
CDR20291_2703	-0.47491	1.36759
ldhA	-0.47473	2.59148
CDR20291_0375	-0.47352	1.86228
CDR20291_2083	-0.47228	2.02866
purF	-0.47217	1.52116
tpi	-0.47201	2.29295
CDR20291_3393	-0.47154	1.8009
CDR20291_3402	-0.47146	2.30335
ogt1	-0.47141	1.91686
ppaC	-0.47081	2.87555
CDR20291_1816	-0.47035	1.19144
CDR20291_2499	-0.4698	1.23083
CDR20291_0717	-0.46968	1.92563
CDR20291_0247	-0.46958	2.29858
CDR20291_0376	-0.46938	2.39745
CDR20291_2505	-0.4692	1.26557
CDR20291_1930	-0.46782	1.81528
CDR20291_1965	-0.4678	1.90863
abfD	-0.46776	1.79162
appB	-0.46675	2.19352
CDR20291_1972	-0.46671	1.55229
uraA	-0.46658	1.63704
CDR20291_3435	-0.46618	1.91182
CDR20291_0030	-0.46599	0.263384
CDR20291_1592	-0.46542	1.34137
CDR20291_2207	-0.4643	3.03861
CDR20291_1364	-0.46276	1.92476
CDR20291_0140	-0.46253	0.75862
tndX	-0.46192	1.58561
bglG1	-0.46119	0.210171
CDR20291_2965	-0.46082	1.10741
CDR20291_0098	-0.45978	2.60337
CDR20291_2320	-0.45955	0.367301
CDR20291_1317	-0.45777	2.22866
CDR20291_1011	-0.45716	1.73098
CDR20291_2618	-0.4564	2.19137
CDR20291_2299	-0.45561	0.535588
CDR20291_2376	-0.45476	1.79697
CDR20291_0795	-0.45456	1.6289
CDR20291_0705	-0.45296	1.878
CDR20291_2655	-0.45263	2.63584
CDR20291_2109	-0.45207	2.23964
CDR20291_2733	-0.452	2.71528
infC	-0.45174	2.6888
CDR20291_2994	-0.45146	1.94749
rnpA	-0.45105	1.39897
CDR20291_0309	-0.45044	1.18099
thiG	-0.45029	0.414323
rplK	-0.45005	2.71665
hupA	-0.44982	2.28247
CDR20291_2777	-0.44937	2.74058
rpsL	-0.44857	2.55437
CDR20291_3177	-0.44802	0.413511
metI	-0.4477	1.46674
CDR20291_1764	-0.44726	0.862312
CDR20291_0554	-0.44702	1.15937
rnfC	-0.44681	2.59016
CDR20291_2159	-0.44668	2.65584
CDR20291_1979	-0.44577	2.27739
CDR20291_0835	-0.44495	1.47028
CDR20291_1973	-0.44409	1.47073
CDR20291_0345	-0.44392	2.45396
murF	-0.44364	2.05409
CDR20291_2038	-0.44317	0.925172
rplC	-0.44317	2.24244
CDR20291_1311	-0.44279	1.3012
CDR20291_2367	-0.44168	1.49134
CDR20291_2533	-0.44115	2.11883
CDR20291_2801	-0.4408	0.633714
CDR20291_2266	-0.44053	2.71574
CDR20291_3297	-0.44052	1.60518
CDR20291_2169	-0.44022	1.97298
CDR20291_1891	-0.43991	1.36605
CDR20291_0652	-0.43989	1.06227
CDR20291_1654	-0.43976	1.2171
CDR20291_3047	-0.4397	1.53026
CDR20291_0206	-0.43939	0.337307
CDR20291_3094	-0.43878	0.853254
CDR20291_2571	-0.43871	2.67476
CDR20291_0051	-0.43811	2.43609
ung	-0.43801	2.18633
cutS	-0.43644	0.676383
CDR20291_1221	-0.43642	1.9129
cotJB2	-0.436	0.306872
ctsR	-0.43535	2.25121
CDR20291_2817	-0.43491	0.827587
selD	-0.43455	2.41433
CDR20291_1882	-0.43292	1.10194
CDR20291_1760	-0.43291	2.18447
CDR20291_1481	-0.43274	2.75689
CDR20291_2097	-0.43235	0.743056
CDR20291_1438	-0.43179	0.648433
pyrF	-0.43168	1.55497
CDR20291_2516	-0.43163	1.41689
CDR20291_1471	-0.43155	0.868766
thiE1	-0.42984	0.707936
CDR20291_0398	-0.42964	0.322334
pgi	-0.42564	2.33498
CDR20291_0642	-0.42546	1.95009
CDR20291_1203	-0.42462	0.13715
CDR20291_0286	-0.4246	1.48245
CDR20291_3286	-0.42337	0.929571
CDR20291_1884	-0.4226	0.859012
CDR20291_0134	-0.42133	0.305015
CDR20291_2589	-0.42025	1.71908
CDR20291_3002	-0.41989	0.199028
pyrR	-0.41803	1.24057
CDR20291_2872	-0.41801	1.39999
CDR20291_0065	-0.41608	1.7047
cysA	-0.41448	1.58004
hatT	-0.41264	2.23688
CDR20291_2948	-0.41226	1.00899
CDR20291_1347	-0.41206	1.66914
CDR20291_1692	-0.41203	1.04939
CDR20291_2732	-0.41196	0.504854
CDR20291_1181	-0.4115	1.81148
CDR20291_1578	-0.41013	1.21944
CDR20291_1879	-0.40975	1.06215
rpmI	-0.40695	1.99114
CDR20291_0298	-0.4061	2.10735
CDR20291_1889	-0.40602	0.892217
CDR20291_1667	-0.40507	0.67321
CDR20291_1238	-0.40359	1.9472
CDR20291_0575	-0.40358	1.43194
CDR20291_1198	-0.40328	1.22043
CDR20291_1437	-0.40289	0.695988
CDR20291_2283	-0.40269	2.02318
CDR20291_3457	-0.40243	1.77816
CDR20291_0953	-0.40067	1.58641
CDR20291_0531	-0.40055	1.21722
pduV	-0.39992	1.2967
CDR20291_2856	-0.39851	0.626552
CDR20291_0239	-0.39842	0.874427
feoB3	-0.39645	2.34702
atpI	-0.39624	1.01268
CDR20291_1658	-0.39504	0.444089
CDR20291_2511	-0.39426	0.65355
CDR20291_2580	-0.39277	1.81967
CDR20291_0327	-0.39276	1.41162
CDR20291_1908	-0.39173	1.22269
CDR20291_0737	-0.3916	0.963726
CDR20291_1886	-0.39116	1.73263
CDR20291_0538	-0.38993	1.90935
CDR20291_2784	-0.38972	1.11294
CDR20291_2854	-0.38954	2.03744
rpsJ	-0.38849	1.91131
CDR20291_0313	-0.38835	0.964642
CDR20291_1910	-0.38766	1.98848
CDR20291_0156	-0.3875	0.912098
CDR20291_1695	-0.38745	1.28645
CDR20291_1999	-0.38711	1.38741
CDR20291_1633	-0.38609	1.18012
smpB	-0.38578	1.48935
CDR20291_0155	-0.38572	1.58641
CDR20291_1461	-0.38418	0.483746
oppB	-0.38392	1.50477
lysC	-0.3835	0.652751
CDR20291_1453	-0.38271	0.302898
acoC	-0.38254	0.633439
CDR20291_2498	-0.3811	1.02653
CDR20291_0564	-0.38054	0.881983
CDR20291_1432	-0.37964	0.530438
d1	-0.37951	0.650218
CDR20291_0011	-0.37934	1.03696
CDR20291_0243	-0.37899	1.14875
scrK	-0.37883	0.958104
CDR20291_1184	-0.37874	0.600434
CDR20291_0246	-0.37858	1.58533
CDR20291_2156	-0.37516	0.857236
CDR20291_1123	-0.375	1.26738
CDR20291_0497	-0.37475	1.32223
CDR20291_2162	-0.37464	1.77121
CDR20291_1531	-0.37429	1.10149
CDR20291_2595	-0.37369	0.410249
kdgA	-0.3734	0.775654
iorA	-0.37332	1.26407
CDR20291_1579	-0.37249	1.09729
gcaD	-0.37167	2.21867
CDR20291_2150	-0.37155	1.56583
CDR20291_1134	-0.37114	1.1388
CDR20291_2077	-0.37113	1.76357
CDR20291_0552	-0.37041	1.05241
CDR20291_1004	-0.37033	0.777102
pfkA	-0.36999	1.78603
CDR20291_1417	-0.36853	1.38902
CDR20291_2005	-0.36803	1.24978
CDR20291_1094	-0.36795	1.3285
CDR20291_1346	-0.36777	2.05189
CDR20291_1133	-0.36666	1.01778
CDR20291_3441	-0.36621	1.39573
CDR20291_0807	-0.36561	0.438491
CDR20291_0627	-0.3631	1.85766
CDR20291_2006	-0.36284	2.15414
CDR20291_1610	-0.36268	1.33177
CDR20291_2012	-0.36169	1.04791
CDR20291_1794	-0.36098	1.53199
vncS	-0.36096	0.855733
iscS1	-0.35952	0.869351
etfB3	-0.35796	0.644097
CDR20291_2893	-0.35795	0.239931
CDR20291_1064	-0.35756	1.47382
CDR20291_0576	-0.3554	1.05265
CDR20291_1888	-0.354	0.794775
CDR20291_0771	-0.35363	1.08469
CDR20291_2553	-0.35329	0.893308
CDR20291_0808	-0.35205	0.8808
CDR20291_1812	-0.3517	1.10605
CDR20291_3052	-0.35066	0.663944
CDR20291_3093	-0.34945	1.34936
CDR20291_2451	-0.34765	0.712948
CDR20291_3258	-0.34763	1.24555
CDR20291_2878	-0.34562	1.29168
CDR20291_3017	-0.34549	0.737228
CDR20291_0824	-0.34545	1.73263
CDR20291_2059	-0.3454	1.82764
cysM	-0.34436	1.34008
CDR20291_1557	-0.34378	1.10741
grdX	-0.34337	0.250357
CDR20291_1245	-0.34279	0.873415
CDR20291_0526	-0.34231	0.347171
CDR20291_3013	-0.34208	0.446537
CDR20291_3150	-0.34184	1.24526
CDR20291_1696	-0.3417	1.2794
CDR20291_0727	-0.34088	1.24555
CDR20291_2656	-0.34059	1.44889
rpsO	-0.33985	1.70611
CDR20291_0723	-0.33631	0.162118
lepA	-0.33505	1.68779
CDR20291_1275	-0.33471	0.113035
CDR20291_0378	-0.33447	1.64581
CDR20291_2797	-0.33414	1.1388
CDR20291_2425	-0.33363	1.01387
CDR20291_2260	-0.33226	0.786179
CDR20291_1563	-0.33199	0.382329
CDR20291_3433	-0.33131	1.34008
CDR20291_2272	-0.33076	1.01407
CDR20291_0680	-0.32982	0.9495
CDR20291_0655	-0.32928	1.58483
xpt	-0.32897	1.1388
CDR20291_2674	-0.32845	0.365259
CDR20291_2783	-0.3276	1.16161
CDR20291_0999	-0.32653	1.62079
CDR20291_0471	-0.32614	1.27872
proC1	-0.32569	1.4409
CDR20291_0573	-0.32381	0.781682
malX	-0.3238	0.667449
CDR20291_1069	-0.32283	0.879144
CDR20291_2611	-0.32164	1.18095
CDR20291_0893	-0.32122	0.869057
CDR20291_0532	-0.32033	0.967644
CDR20291_2203	-0.32029	0.430438
CDR20291_2980	-0.31982	1.54818
spoVAE	-0.31873	0.294054
CDR20291_1856	-0.31842	0.859953
pflE	-0.31838	1.428
CDR20291_1990	-0.31778	0.327428
CDR20291_2581	-0.31694	1.05699
CDR20291_1572	-0.3162	0.527544
CDR20291_1371	-0.31565	1.1395
CDR20291_0182	-0.31559	0.835622
pyrAA1	-0.31556	1.49537
CDR20291_1234	-0.31517	1.09467
CDR20291_0164	-0.31509	0.358303
CDR20291_1922	-0.31368	0.761902
CDR20291_3454	-0.31295	0.085354
serS2	-0.31243	1.07937
CDR20291_0430	-0.31208	1.10344
CDR20291_1666	-0.31197	1.15289
CDR20291_2057	-0.31129	0.821647
aroD	-0.31004	0.726113
CDR20291_3127	-0.30962	1.39573
ispD	-0.30814	1.09083
lacC	-0.30695	0.54876
CDR20291_0774	-0.30573	1.37861
CDR20291_3025	-0.30532	0.903725
fdhD	-0.30492	0.559407
CDR20291_1249	-0.30419	0.779329
CDR20291_0157	-0.30372	0.849818
CDR20291_0654	-0.30247	0.723439
CDR20291_1013	-0.30234	1.31902
CDR20291_2099	-0.30144	1.2371
hymA	-0.30102	1.32659
csdA	-0.30087	0.921121
ccpA	-0.30081	0.890985
CDR20291_1581	-0.30035	0.872956
CDR20291_2993	-0.29991	0.818735
CDR20291_0179	-0.29981	0.370999
CDR20291_0208	-0.29948	0.364107
CDR20291_0440	-0.29829	0.657923
CDR20291_2504	-0.2973	1.20127
atpZ	-0.29686	0.85332
CDR20291_2976	-0.29669	0.318939
sleC	-0.29536	0.141846
mreB2	-0.29312	1.32671
CDR20291_2298	-0.29279	1.26407
CDR20291_0683	-0.29143	1.23083
CDR20291_1464	-0.29094	0.957026
CDR20291_0619	-0.2909	0.579145
CDR20291_0414	-0.29088	0.629363
CDR20291_2705	-0.29088	0.704635
nusG	-0.29075	1.16383
CDR20291_3410	-0.29073	0.642714
ipk	-0.29043	1.30388
CDR20291_1878	-0.28971	0.521595
CDR20291_1049	-0.28923	0.703522
acoB	-0.2885	0.320995
CDR20291_1504	-0.28695	0.195807
CDR20291_0020	-0.28687	0.525162
pduQ	-0.28672	0.522924
CDR20291_0793	-0.28655	0.649241
CDR20291_0146	-0.28635	0.903438
CDR20291_2986	-0.28565	0.890985
CDR20291_1805	-0.28562	0.490647
CDR20291_0475	-0.28528	0.269345
pyrAA2	-0.28527	0.810182
CDR20291_3189	-0.28512	0.475636
veg	-0.2851	0.317965
CDR20291_2671	-0.28501	0.799871
CDR20291_1855	-0.28493	0.855089
CDR20291_0394	-0.28492	0.838983
CDR20291_2423	-0.2849	0.391888
CDR20291_0326	-0.2844	0.561898
acsB3	-0.28288	0.658156
CDR20291_0916	-0.28135	0.90406
flhA	-0.28113	0.965911
pmi	-0.2796	0.923448
CDR20291_2945	-0.2784	0.773849
CDR20291_1186	-0.27802	0.765173
appC	-0.27736	1.06547
CDR20291_0609	-0.277	0.999063
CDR20291_2345	-0.27687	0.438491
CDR20291_1618	-0.27657	0.679154
CDR20291_0133	-0.27561	0.585249
CDR20291_0400	-0.27486	0.524637
CDR20291_2437	-0.27449	1.11294
CDR20291_0872	-0.27366	0.631042
CDR20291_2924	-0.2736	0.699363
CDR20291_0200	-0.27321	0.810268
CDR20291_1822	-0.27314	0.14403
CDR20291_0678	-0.27295	0.609411
CDR20291_0542	-0.27266	0.172886
CDR20291_1496	-0.27228	0.207967
cheD	-0.2715	0.631042
CDR20291_0661	-0.27086	0.676383
CDR20291_1959	-0.27048	0.619434
hydN2	-0.27044	0.502131
CDR20291_1929	-0.26985	0.251934
atpE	-0.2692	0.368942
CDR20291_2010	-0.26741	0.368536
fleN	-0.2674	0.654888
CDR20291_2720	-0.26636	0.847606
CDR20291_2729	-0.26624	0.083025
agaS	-0.26609	0.358303
CDR20291_0295	-0.26566	0.438425
CDR20291_0404	-0.26373	0.808325
CDR20291_0161	-0.26303	0.341546
CDR20291_0281	-0.26241	0.403062
CDR20291_1608	-0.2613	0.636713
ssuA	-0.26129	0.859953
CDR20291_1872	-0.26102	0.461396
CDR20291_1425	-0.26046	0.44225
radA	-0.26008	0.997171
metA	-0.25834	0.612118
spl	-0.25832	0.82815
CDR20291_1704	-0.25782	0.666826
CDR20291_2189	-0.25694	0.070438
CDR20291_0032	-0.25671	0.213744
CDR20291_2823	-0.25657	0.322334
CDR20291_1283	-0.25598	0.445443
CDR20291_2340	-0.25556	0.924496
CDR20291_1903	-0.25516	0.629839
CDR20291_3432	-0.25511	0.776944
CDR20291_3481	-0.25425	0.551583
CDR20291_1881	-0.25279	0.79117
CDR20291_2030	-0.25278	0.992352
CDR20291_2417	-0.25113	0.623532
CDR20291_1790	-0.24997	0.44395
CDR20291_3188	-0.24879	0.377798
CDR20291_0689	-0.24796	0.857167
CDR20291_2098	-0.24789	0.534111
CDR20291_2840	-0.2473	0.36743
opuCA	-0.24718	0.633439
CDR20291_2170	-0.24634	0.486506
phnA	-0.24536	0.618744
fumA	-0.24445	0.300972
CDR20291_3156	-0.24406	0.369047
CDR20291_0533	-0.24385	0.538984
CDR20291_1395	-0.2438	0.70323
hisB	-0.24364	0.157557
CDR20291_1705	-0.24354	0.673323
rpsG	-0.24351	0.957269
CDR20291_0263	-0.2433	0.378393
CDR20291_0385	-0.24186	0.140571
CDR20291_1124	-0.24125	1.02908
CDR20291_2252	-0.24071	0.91164
CDR20291_2039	-0.24066	0.510911
CDR20291_0004	-0.2394	0.546378
CDR20291_0536	-0.23931	0.167705
CDR20291_0563	-0.23736	0.497087
CDR20291_0623	-0.23713	0.457238
flhF	-0.23689	0.543879
CDR20291_2007	-0.23629	0.4092
CDR20291_1873	-0.23619	0.843697
CDR20291_3392	-0.23573	0.992025
argH	-0.23563	0.682161
ilvD	-0.23558	0.305008
cwp84	-0.2352	0.808364
CDR20291_2907	-0.23449	0.525987
CDR20291_1536	-0.23443	0.876569
CDR20291_3181	-0.23383	0.422769
cbiA	-0.23198	0.541846
ydiB	-0.23183	0.161685
fbp	-0.23169	0.900697
CDR20291_3049	-0.23153	0.270134
CDR20291_2922	-0.23079	0.31514
CDR20291_1963	-0.23073	0.743056
CDR20291_2809	-0.23072	0.403062
CDR20291_0891	-0.23	0.859012
CDR20291_0002	-0.22999	0.686503
CDR20291_2967	-0.2293	0.444089
murC	-0.22925	0.85499
CDR20291_0840	-0.22916	0.484606
CDR20291_3264	-0.22872	0.332421
CDR20291_3055	-0.22741	0.551548
CDR20291_0429	-0.227	0.252081
dxr	-0.22675	0.862312
CDR20291_2670	-0.22647	0.818735
CDR20291_1778	-0.22626	0.901292
CDR20291_1694	-0.22569	0.536759
secE	-0.22421	0.787082
CDR20291_0768	-0.22372	0.707031
CDR20291_2506	-0.22367	0.83856
cspC	-0.22349	0.308243
CDR20291_2447	-0.2234	0.631042
CDR20291_2607	-0.2234	0.358568
CDR20291_2683	-0.22264	0.847714
CDR20291_0311	-0.22245	0.546872
CDR20291_3447	-0.22244	0.505545
glnA	-0.22231	0.784913
fdhA	-0.22141	0.703962
CDR20291_2078	-0.22084	0.550952
CDR20291_1577	-0.22019	0.450138
CDR20291_2987	-0.22018	0.124467
CDR20291_1975	-0.2194	0.882971
CDR20291_2060	-0.21828	0.784821
CDR20291_2514	-0.21827	0.421169
CDR20291_2861	-0.21803	0.366466
CDR20291_3051	-0.2176	0.295899
add	-0.21717	0.48921
CDR20291_2158	-0.21685	0.440423
CDR20291_1270	-0.21625	0.217696
CDR20291_0657	-0.2148	0.445236
CDR20291_0001	-0.21351	0.441797
CDR20291_0836	-0.21286	0.431941
CDR20291_1462	-0.21221	0.327798
CDR20291_2651	-0.21181	0.276007
scpB	-0.21178	0.607111
CDR20291_2647	-0.21163	0.355831
CDR20291_1615	-0.21125	0.195807
CDR20291_3446	-0.21028	0.764452
CDR20291_3209	-0.20995	0.552602
CDR20291_3064	-0.2097	0.408761
CDR20291_3313	-0.20897	0.48458
CDR20291_2741	-0.20884	0.501533
CDR20291_0183	-0.20862	0.244221
CDR20291_0350	-0.2084	0.602609
hadB	-0.20827	0.551583
CDR20291_2825	-0.20806	0.44083
fliS2	-0.20703	0.281327
rpmE	-0.20607	0.670851
CDR20291_3434	-0.20519	0.765066
CDR20291_1885	-0.20507	0.37198
CDR20291_0245	-0.20468	0.446256
CDR20291_3279	-0.2023	0.299864
CDR20291_1480	-0.2016	0.532454
CDR20291_3526	-0.20148	0.760983
CDR20291_1478	-0.20007	0.224695
gpmI	-0.19779	0.575354
CDR20291_3329	-0.19748	0.503791
fchA	-0.19706	0.217989
CDR20291_0770	-0.19643	0.464832
CDR20291_1759	-0.19584	0.413753
CDR20291_3469	-0.19561	0.630257
CDR20291_3048	-0.19425	0.59148
CDR20291_1978	-0.19365	0.426751
CDR20291_1343	-0.19269	0.201823
pflD	-0.19209	0.675253
CDR20291_2250	-0.19125	0.538832
CDR20291_2054	-0.1907	0.59757
CDR20291_2835	-0.1903	0.582443
CDR20291_2186	-0.19028	0.105211
CDR20291_0922	-0.1902	0.044468
CDR20291_0556	-0.18996	0.363173
CDR20291_0224	-0.18994	0.454474
CDR20291_0131	-0.18953	0.458033
CDR20291_1171	-0.18894	0.480727
CDR20291_0828	-0.18879	0.434517
CDR20291_1852	-0.18855	0.099214
appF	-0.18832	0.633555
CDR20291_3408	-0.18751	0.358863
CDR20291_2510	-0.18496	0.568423
CDR20291_2815	-0.18491	0.237743
CDR20291_1342	-0.18406	0.367974
CDR20291_0992	-0.18397	0.313432
pbuX	-0.18391	0.338702
CDR20291_1832	-0.18374	0.523973
rplJ	-0.18301	0.556289
CDR20291_1125	-0.18261	0.281187
rbsK	-0.18203	0.208069
cheB	-0.18194	0.405151
CDR20291_0838	-0.18082	0.469541
CDR20291_1895	-0.18052	0.654568
CDR20291_0209	-0.17983	0.093319
acdB	-0.17976	0.559227
CDR20291_2459	-0.17963	0.351965
CDR20291_1484	-0.17719	0.123841
dpaB	-0.1768	0.300424
glpK2	-0.17573	0.351877
CDR20291_2775	-0.17506	0.445916
etfA3	-0.17394	0.272203
CDR20291_0503	-0.17369	0.338373
CDR20291_1901	-0.17358	0.527148
CDR20291_0550	-0.17296	0.227047
CDR20291_2692	-0.17275	0.378126
CDR20291_2833	-0.17184	0.445916
CDR20291_2383	-0.17162	0.167233
CDR20291_0675	-0.17156	0.438491
CDR20291_1956	-0.17128	0.334127
CDR20291_1353	-0.17099	0.238312
purN	-0.16955	0.323348
CDR20291_0102	-0.1687	0.526193
CDR20291_1511	-0.16815	0.245955
CDR20291_1896	-0.16775	0.518202
CDR20291_1126	-0.16772	0.517063
CDR20291_1693	-0.16722	0.342401
CDR20291_2503	-0.16711	0.364376
CDR20291_1354	-0.167	0.371617
CDR20291_0314	-0.16671	0.313817
argS	-0.16655	0.569317
d2	-0.16629	0.082709
CDR20291_1594	-0.16588	0.326576
CDR20291_1952	-0.16544	0.239036
flhB	-0.16526	0.391724
CDR20291_0223	-0.16269	0.34268
CDR20291_3187	-0.16197	0.131287
cbiP	-0.16097	0.303483
CDR20291_1890	-0.16077	0.194823
CDR20291_0525	-0.16076	0.191631
dltD	-0.16062	0.555142
CDR20291_1824	-0.1592	0.099214
CDR20291_2373	-0.15907	0.365259
CDR20291_3409	-0.15867	0.513785
CDR20291_2393	-0.1576	0.354618
CDR20291_2594	-0.15756	0.364771
CDR20291_2517	-0.1571	0.194823
CDR20291_2526	-0.15692	0.227047
CDR20291_2247	-0.15667	0.418816
brnQ	-0.1561	0.340587
CDR20291_0927	-0.15512	0.305871
CDR20291_2188	-0.15511	0.295672
CDR20291_2428	-0.15494	0.4092
CDR20291_1954	-0.15481	0.205029
CDR20291_2826	-0.15325	0.3144
CDR20291_2521	-0.15231	0.443935
CDR20291_0855	-0.15143	0.224876
rplD	-0.15141	0.388283
CDR20291_2957	-0.15139	0.081133
CDR20291_0231	-0.15133	0.156623
CDR20291_1905	-0.15108	0.114901
CDR20291_0939	-0.15061	0.318572
CDR20291_1447	-0.1501	0.288036
CDR20291_0929	-0.14977	0.408761
CDR20291_0868	-0.14966	0.085354
CDR20291_2416	-0.14948	0.205029
CDR20291_1109	-0.14837	0.223604
CDR20291_0947	-0.14769	0.170785
xylR	-0.14765	0.432201
CDR20291_2648	-0.14753	0.339326
gtaB	-0.14711	0.476422
CDR20291_1670	-0.14684	0.165516
CDR20291_1456	-0.14634	0.136578
CDR20291_0570	-0.14585	0.420545
elaC	-0.14523	0.358303
rnfE	-0.14491	0.336484
CDR20291_1606	-0.14407	0.108842
CDR20291_0716	-0.14343	0.433885
CDR20291_1537	-0.1414	0.454463
CDR20291_3385	-0.1414	0.369879
CDR20291_0833	-0.14061	0.281938
CDR20291_0343	-0.14047	0.185633
rpsP	-0.14046	0.426751
abfT	-0.1401	0.237384
CDR20291_3524	-0.13921	0.275062
CDR20291_2588	-0.13907	0.264037
CDR20291_0854	-0.13895	0.164343
ribC	-0.13879	0.385684
CDR20291_0323	-0.13836	0.3485
scpA	-0.13817	0.339209
CDR20291_2251	-0.13782	0.240262
pykF	-0.1378	0.388283
CDR20291_0593	-0.13718	0.13305
CDR20291_0608	-0.13703	0.251415
CDR20291_1405	-0.13687	0.32914
CDR20291_3507	-0.13606	0.211177
CDR20291_1996	-0.13558	0.156142
CDR20291_1916	-0.13515	0.221322
CDR20291_2155	-0.13196	0.280788
CDR20291_3530	-0.13101	0.257128
CDR20291_0788	-0.13081	0.300972
CDR20291_0428	-0.13022	0.183656
CDR20291_1224	-0.12921	0.0984
CDR20291_2509	-0.12829	0.317204
CDR20291_0638	-0.12818	0.319474
CDR20291_0403	-0.12696	0.295423
CDR20291_0876	-0.12665	0.05182
CDR20291_1777	-0.12656	0.345875
CDR20291_1278	-0.12617	0.335257
CDR20291_2081	-0.12528	0.280247
cggR	-0.12432	0.278104
rnfD	-0.12392	0.25558
dpaL1	-0.12388	0.1276
CDR20291_1870	-0.12378	0.086253
CDR20291_0199	-0.12353	0.332376
CDR20291_2990	-0.12321	0.33276
oraE	-0.12321	0.08628
appD	-0.12246	0.349886
CDR20291_1512	-0.12202	0.18604
CDR20291_2233	-0.12062	0.072188
CDR20291_2246	-0.11905	0.269976
CDR20291_0677	-0.11898	0.251415
recQ	-0.1175	0.235881
hsmR	-0.11711	0.131292
CDR20291_2608	-0.11688	0.319474
CDR20291_3442	-0.11621	0.279163
CDR20291_0961	-0.11584	0.117024
CDR20291_2573	-0.11499	0.236351
rpsI	-0.11391	0.269382
exoA	-0.11284	0.32731
CDR20291_0706	-0.11142	0.113485
CDR20291_3496	-0.11096	0.154371
fhuB	-0.11083	0.086253
CDR20291_1826	-0.11043	0.064557
CDR20291_2483	-0.10955	0.251934
CDR20291_2082	-0.10929	0.184171
CDR20291_2507	-0.10929	0.301048
CDR20291_1942	-0.10878	0.215358
jag	-0.10842	0.268761
cheW	-0.10821	0.176211
CDR20291_2842	-0.10616	0.150822
CDR20291_2171	-0.10514	0.204114
CDR20291_0535	-0.10435	0.113826
CDR20291_1763	-0.10433	0.034595
cbiB	-0.10381	0.179689
mutS	-0.10349	0.291839
CDR20291_1955	-0.10344	0.227047
CDR20291_1953	-0.10291	0.144305
gltX	-0.10271	0.291925
hisZ	-0.10252	0.077439
CDR20291_0099	-0.10237	0.244172
CDR20291_0184	-0.10203	0.226661
thiI	-0.10132	0.203586
CDR20291_2795	-0.10054	0.107012
CDR20291_3120	-0.1	0.075376
CDR20291_2679	-0.09968	0.23034
CDR20291_1183	-0.09903	0.15533
spo0A	-0.09875	0.24092
CDR20291_1358	-0.09847	0.162736
CDR20291_0201	-0.09834	0.132351
CDR20291_3506	-0.09711	0.152593
CDR20291_2086	-0.09693	0.224241
CDR20291_1831	-0.09635	0.194302
CDR20291_0335	-0.09502	0.23034
CDR20291_2394	-0.09477	0.082896
CDR20291_1254	-0.09421	0.162736
CDR20291_1450	-0.09409	0.083118
CDR20291_0349	-0.0931	0.17005
CDR20291_0519	-0.09296	0.24092
CDR20291_1894	-0.09178	0.131292
CDR20291_1178	-0.08995	0.132351
CDR20291_2055	-0.08991	0.21064
CDR20291_1451	-0.08944	0.085354
CDR20291_1799	-0.08896	0.193343
ssb	-0.0886	0.18604
CDR20291_1075	-0.0882	0.051596
CDR20291_3122	-0.08758	0.134237
CDR20291_1059	-0.08738	0.123841
flgC	-0.08615	0.106044
glvG	-0.08579	0.141323
CDR20291_0995	-0.08564	0.186859
CDR20291_2525	-0.08516	0.140242
cobD	-0.08432	0.120559
codY	-0.08415	0.194302
CDR20291_1107	-0.08394	0.112196
CDR20291_2991	-0.08384	0.188957
CDR20291_0415	-0.08327	0.128906
rpmA	-0.08015	0.154263
glsA	-0.07998	0.093477
CDR20291_0018	-0.07941	0.194302
CDR20291_0059	-0.07916	0.130368
CDR20291_3046	-0.07882	0.076202
CDR20291_3106	-0.07844	0.057298
CDR20291_0713	-0.07817	0.081962
CDR20291_3276	-0.07808	0.04254
CDR20291_0325	-0.07718	0.114006
CDR20291_3419	-0.07564	0.174573
CDR20291_1261	-0.07559	0.170785
CDR20291_0181	-0.07533	0.075795
CDR20291_2318	-0.07477	0.023123
CDR20291_1691	-0.07457	0.118559
CDR20291_0407	-0.07449	0.105789
CDR20291_1535	-0.0742	0.179283
CDR20291_3525	-0.07329	0.171921
coaBC	-0.07324	0.158247
CDR20291_1495	-0.07322	0.044533
CDR20291_0708	-0.07321	0.077349
CDR20291_1310	-0.07321	0.112511
blaR	-0.07313	0.13434
CDR20291_2153	-0.07231	0.118682
CDR20291_2002	-0.07149	0.093346
CDR20291_1253	-0.07139	0.128699
mraY	-0.07129	0.130368
CDR20291_0148	-0.07093	0.117079
CDR20291_1708	-0.07086	0.084011
CDR20291_0328	-0.0705	0.121939
rpsB	-0.06919	0.124491
CDR20291_1567	-0.06905	0.029727
prdR	-0.06904	0.138271
CDR20291_2422	-0.06849	0.081727
CDR20291_2916	-0.06637	0.080007
iorB	-0.0661	0.088151
CDR20291_2205	-0.06608	0.074261
CDR20291_2620	-0.0657	0.0975
CDR20291_2061	-0.06552	0.125529
CDR20291_3483	-0.0654	0.105789
CDR20291_3151	-0.06481	0.141559
CDR20291_2372	-0.0647	0.064444
CDR20291_2053	-0.06427	0.110731
CDR20291_2884	-0.06416	0.023128
CDR20291_3421	-0.06353	0.111117
CDR20291_2860	-0.06239	0.07504
CDR20291_1319	-0.06182	0.046809
CDR20291_1513	-0.0617	0.106044
CDR20291_2036	-0.06144	0.105599
CDR20291_3489	-0.06105	0.031758
CDR20291_0348	-0.06082	0.086321
CDR20291_1902	-0.06028	0.107977
CDR20291_0273	-0.06019	0.077265
kamA	-0.06007	0.105111
prmA	-0.06	0.091292
CDR20291_3186	-0.05998	0.052976
CDR20291_1053	-0.0591	0.13132
CDR20291_1454	-0.05873	0.056714
ldh	-0.05872	0.083587
CDR20291_1344	-0.05685	0.105789
CDR20291_1971	-0.05628	0.05572
CDR20291_3155	-0.05608	0.025916
CDR20291_2574	-0.05568	0.02867
CDR20291_3482	-0.05516	0.071972
CDR20291_1435	-0.05507	0.033391
CDR20291_2718	-0.05336	0.037123
CDR20291_3010	-0.05312	0.09344
CDR20291_2424	-0.05265	0.082269
CDR20291_2563	-0.05164	0.08628
CDR20291_0853	-0.05148	0.046584
CDR20291_3117	-0.05146	0.060458
spoIIAA	-0.05126	0.054952
rnc	-0.0512	0.076202
CDR20291_1725	-0.05112	0.072073
CDR20291_2265	-0.0511	0.071569
oxaA1	-0.05106	0.114334
CDR20291_3476	-0.04996	0.099214
maf	-0.04978	0.102627
hisG	-0.0497	0.02646
CDR20291_2912	-0.04939	0.057298
CDR20291_1074	-0.04837	0.05155
CDR20291_0553	-0.04654	0.043928
CDR20291_2414	-0.04577	0.071592
CDR20291_2966	-0.04535	0.06156
era	-0.04513	0.095304
glyS	-0.04444	0.08628
CDR20291_1382	-0.04436	0.045038
CDR20291_2212	-0.04272	0.037123
etfB1	-0.04196	0.08003
pyc	-0.04101	0.081962
CDR20291_1312	-0.04092	0.028349
CDR20291_1443	-0.04089	0.046135
CDR20291_1072	-0.04023	0.017796
CDR20291_0299	-0.03916	0.059403
CDR20291_0917	-0.03833	0.07165
CDR20291_2832	-0.03821	0.074724
CDR20291_0141	-0.03788	0.072073
CDR20291_3288	-0.03711	0.02115
CDR20291_1147	-0.03701	0.058159
CDR20291_0650	-0.03694	0.023953
CDR20291_0469	-0.03526	0.046809
selB	-0.03456	0.069472
CDR20291_1698	-0.03379	0.032279
CDR20291_3019	-0.0336	0.03799
opuCC	-0.03279	0.048014
CDR20291_3317	-0.0327	0.060068
CDR20291_1427	-0.0318	0.02115
flgB	-0.0315	0.037065
CDR20291_3054	-0.03146	0.039471
CDR20291_2288	-0.02916	0.046809
CDR20291_3138	-0.0288	0.023318
glpK1	-0.02816	0.016609
CDR20291_2591	-0.02629	0.018715
CDR20291_0419	-0.02593	0.034849
lspA	-0.02571	0.023318
aldH	-0.02539	0.03345
CDR20291_3153	-0.02538	0.019817
CDR20291_0527	-0.02488	0.02867
CDR20291_2764	-0.02474	0.01829
CDR20291_0463	-0.02426	0.043836
CDR20291_0312	-0.02405	0.038585
CDR20291_2385	-0.02356	0.043928
nusB	-0.02355	0.033922
CDR20291_2891	-0.02343	0.018668
rpsF	-0.0234	0.035383
CDR20291_2453	-0.02299	0.015306
CDR20291_2399	-0.02289	0.03345
CDR20291_2015	-0.02274	0.02738
CDR20291_0763	-0.02248	0.024069
CDR20291_2275	-0.02244	0.023318
CDR20291_2977	-0.02199	0.018668
CDR20291_2134	-0.0218	0.023214
bglA1	-0.02149	0.018556
CDR20291_2200	-0.02043	0.018572
CDR20291_0540	-0.02023	0.013203
CDR20291_1209	-0.02012	0.004838
CDR20291_1623	-0.02005	0.006431
CDR20291_2253	-0.01889	0.031029
pyrAB2	-0.01882	0.033761
rpoB	-0.0188	0.031009
CDR20291_1533	-0.01862	0.024194
gltC	-0.01837	0.010923
CDR20291_1260	-0.01821	0.016921
CDR20291_0017	-0.01725	0.027339
nadE	-0.01682	0.019817
CDR20291_2599	-0.0168	0.02115
rpsU	-0.01674	0.02646
CDR20291_2748	-0.01608	0.021623
rpoZ	-0.01585	0.02115
CDR20291_2549	-0.01533	0.022241
celF	-0.01516	0.018556
CDR20291_1534	-0.01457	0.014114
CDR20291_2133	-0.01376	0.014365
CDR20291_0568	-0.01349	0.014114
CDR20291_0858	-0.0133	0.018369
ispH	-0.01327	0.016609
CDR20291_2382	-0.01288	0.014365
CDR20291_3480	-0.01279	0.02115
pyrB	-0.01201	0.015244
CDR20291_0287	-0.01172	0.004088
CDR20291_1242	-0.01169	0.018429
CDR20291_3253	-0.01122	0.013227
CDR20291_0470	-0.01118	0.019817
CDR20291_0132	-0.01092	0.009014
CDR20291_1920	-0.01062	0.012615
CDR20291_1646	-0.01047	0.011349
CDR20291_2838	-0.00945	0.009014
CDR20291_3463	-0.00932	0.004916
CDR20291_1923	-0.00877	0.005629
CDR20291_0434	-0.00859	0.004838
CDR20291_2105	-0.00801	0.002326
pyrAB1	-0.00787	0.014114
CDR20291_2605	-0.00745	0.013203
CDR20291_2619	-0.00696	0.007653
hpdA	-0.00632	0.00824
CDR20291_1994	-0.00582	0.005978
CDR20291_1501	-0.00471	0.003602
floX	-0.00442	0.00476
CDR20291_2174	-0.00382	0.004838
deoD	-0.00363	0.00539
murI	-0.00252	0.004003
CDR20291_1532	-0.00236	0.002326
CDR20291_2940	-0.00229	0.001538
CDR20291_3037	-0.00193	0.002162
CDR20291_0607	-0.00116	0.001219
CDR20291_2143	-0.00054	0.000677
CDR20291_2450	5.36e-05	6.15e-05
CDR20291_1514	0.000992	0.001052
CDR20291_0972	0.001008	0.001444
CDR20291_1458	0.001237	0.000677
CDR20291_1576	0.00183	0.000677
cbiC	0.001959	0.002385
pcrA	0.00231	0.004088
CDR20291_0203	0.002314	0.002251
mviN	0.00261	0.004088
CDR20291_0402	0.003216	0.004838
CDR20291_2262	0.003297	0.002385
CDR20291_0690	0.003693	0.003602
CDR20291_3477	0.003847	0.005629
flgE	0.00393	0.004813
rnfG	0.005299	0.006398
CDR20291_2183	0.005723	0.005548
grdD	0.005869	0.003756
CDR20291_0698	0.005876	0.007489
cbiK	0.006041	0.008727
CDR20291_2645	0.006348	0.010923
CDR20291_0621	0.006392	0.006744
CDR20291_1847	0.00646	0.008905
CDR20291_2751	0.006517	0.002773
CDR20291_2673	0.00729	0.009014
CDR20291_1783	0.007306	0.004838
CDR20291_3016	0.008269	0.005629
CDR20291_0745	0.00852	0.013227
hadC	0.008961	0.012481
CDR20291_3121	0.009064	0.005216
CDR20291_0280	0.010037	0.013203
cysD	0.010611	0.017266
CDR20291_2698	0.010972	0.003769
CDR20291_3468	0.011074	0.015244
cbiT	0.011085	0.011257
dltC	0.011888	0.017796
CDR20291_2319	0.01279	0.004838
CDR20291_2597	0.013205	0.007825
CDR20291_1038	0.013335	0.022605
CDR20291_2161	0.01341	0.020816
CDR20291_2126	0.013644	0.023214
CDR20291_2166	0.013718	0.015244
sigB	0.013916	0.02115
CDR20291_0484	0.016144	0.02115
CDR20291_2192	0.016237	0.004632
CDR20291_1538	0.016386	0.023171
etfA1	0.016801	0.022241
CDR20291_1877	0.017127	0.021321
CDR20291_1712	0.017266	0.024194
CDR20291_2746	0.017821	0.023318
radC	0.018076	0.033483
CDR20291_1431	0.018259	0.011087
spmA	0.01838	0.005915
CDR20291_2875	0.019148	0.029056
CDR20291_1449	0.019558	0.017043
CDR20291_2157	0.020517	0.025249
CDR20291_2719	0.020542	0.015244
fliP	0.020548	0.022113
CDR20291_0321	0.020627	0.029014
pcp	0.021574	0.021623
CDR20291_1706	0.023159	0.018923
CDR20291_3494	0.02357	0.018369
CDR20291_2724	0.023865	0.025249
CDR20291_1220	0.024042	0.02436
hsmA	0.024084	0.023953
CDR20291_2449	0.02492	0.025053
CDR20291_1394	0.025023	0.029157
CDR20291_3053	0.025383	0.014208
cheC	0.025801	0.031318
CDR20291_0023	0.02626	0.022106
CDR20291_0622	0.027342	0.048014
CDR20291_1797	0.027476	0.049619
flgL	0.027826	0.02738
bipA	0.028154	0.052976
CDR20291_0668	0.028298	0.02738
CDR20291_0009	0.028892	0.037323
CDR20291_1080	0.029539	0.011257
CDR20291_2462	0.030003	0.047532
CDR20291_2452	0.030156	0.016609
CDR20291_2287	0.031041	0.047532
CDR20291_2649	0.032606	0.051903
CDR20291_2709	0.032898	0.02646
CDR20291_0851	0.033301	0.059634
CDR20291_0764	0.034561	0.039458
CDR20291_2663	0.034573	0.069183
CDR20291_1232	0.03478	0.022241
cbiG	0.035027	0.056143
CDR20291_1519	0.035644	0.047873
CDR20291_2646	0.035941	0.051548
CDR20291_1744	0.03675	0.044837
CDR20291_1247	0.037129	0.059501
CDR20291_0013	0.03713	0.056143
CDR20291_2610	0.037652	0.07179
CDR20291_3529	0.037681	0.079433
CDR20291_0383	0.037759	0.044178
manC	0.038121	0.07821
secA1	0.038765	0.082269
CDR20291_3539	0.039218	0.074724
CDR20291_0596	0.041301	0.07179
CDR20291_2202	0.041818	0.037123
CDR20291_3149	0.04209	0.08003
thiE2	0.043764	0.0248
CDR20291_2173	0.043805	0.082709
CDR20291_2011	0.043922	0.071972
CDR20291_1815	0.044157	0.070343
apt	0.044355	0.079928
CDR20291_0006	0.045158	0.078773
CDR20291_0029	0.04642	0.040163
CDR20291_2616	0.046651	0.073425
CDR20291_1652	0.046662	0.058159
CDR20291_1510	0.047748	0.062929
CDR20291_3520	0.048431	0.091411
plfB	0.048483	0.092326
celB	0.048508	0.034016
CDR20291_2206	0.048895	0.058524
CDR20291_0931	0.048951	0.088503
CDR20291_0315	0.048981	0.083684
acoL	0.049879	0.058072
CDR20291_1368	0.050041	0.063599
glnF	0.050087	0.052976
CDR20291_1541	0.050146	0.074724
CDR20291_1258	0.050584	0.075785
d	0.050795	0.081962
CDR20291_2769	0.050903	0.097354
flgG	0.051953	0.065256
CDR20291_0759	0.052113	0.045011
CDR20291_2409	0.052298	0.08691
CDR20291_1690	0.052977	0.039458
fliM	0.053276	0.049171
CDR20291_3045	0.053307	0.056143
CDR20291_0189	0.053387	0.077265
CDR20291_2255	0.053685	0.083667
tgt	0.054248	0.130368
CDR20291_0662	0.054397	0.10268
CDR20291_1558	0.054656	0.088196
CDR20291_0762	0.055172	0.040097
CDR20291_2276	0.055318	0.085354
spoIIP	0.055761	0.036136
CDR20291_3132	0.055984	0.07821
CDR20291_2515	0.056366	0.097226
sleB	0.05643	0.033457
CDR20291_2184	0.056444	0.097135
CDR20291_0864	0.056557	0.100869
CDR20291_0529	0.056642	0.064811
kdpE	0.05739	0.089095
CDR20291_1330	0.057822	0.094776
CDR20291_3334	0.059832	0.128699
fliA	0.060299	0.066673
CDR20291_1356	0.060607	0.02115
CDR20291_0401	0.061657	0.102307
CDR20291_3269	0.062271	0.062079
CDR20291_2520	0.062912	0.13296
CDR20291_2600	0.063145	0.093346
CDR20291_2359	0.06361	0.086768
CDR20291_2786	0.063806	0.019817
CDR20291_0149	0.063813	0.114257
CDR20291_3284	0.064413	0.064603
CDR20291_0862	0.065654	0.077349
CDR20291_2093	0.06579	0.10392
rplL	0.065942	0.113072
CDR20291_3357	0.066265	0.092004
CDR20291_2910	0.066997	0.08628
CDR20291_0290	0.067405	0.023318
CDR20291_0949	0.067896	0.083587
CDR20291_1709	0.068105	0.076202
CDR20291_2332	0.069863	0.126335
CDR20291_1710	0.071114	0.130044
CDR20291_2662	0.072558	0.168296
CDR20291_3283	0.073274	0.072716
CDR20291_1223	0.073424	0.037544
hydN1	0.074295	0.110516
aspS	0.074448	0.170785
CDR20291_2931	0.075058	0.062542
trxB3	0.075286	0.0407
CDR20291_0444	0.075833	0.094601
CDR20291_3384	0.077786	0.169254
CDR20291_0724	0.07785	0.019817
CDR20291_1377	0.07895	0.191749
rpsD	0.079191	0.158247
mtlR	0.079465	0.049125
CDR20291_1976	0.079988	0.175679
CDR20291_0482	0.080186	0.184171
CDR20291_0528	0.08052	0.085559
CDR20291_1574	0.080827	0.056143
polA	0.081214	0.207673
CDR20291_0825	0.081235	0.147057
CDR20291_2271	0.082436	0.165516
CDR20291_2721	0.084018	0.082013
cotJB1	0.084523	0.036146
racX	0.08473	0.140833
CDR20291_0373	0.085139	0.202604
truA1	0.085598	0.20846
CDR20291_2519	0.086124	0.202604
CDR20291_1983	0.086605	0.149383
CDR20291_0344	0.087084	0.135315
CDR20291_3380	0.087274	0.198423
CDR20291_1653	0.088104	0.15141
CDR20291_2814	0.088111	0.083667
CDR20291_2067	0.08841	0.07179
CDR20291_3495	0.088629	0.046809
CDR20291_1616	0.088755	0.094466
CDR20291_0316	0.088837	0.105211
CDR20291_0726	0.089029	0.100869
CDR20291_0019	0.089305	0.233307
pepI	0.089616	0.231264
CDR20291_2489	0.090205	0.152576
CDR20291_3406	0.091687	0.223111
CDR20291_1388	0.091695	0.079433
CDR20291_0920	0.09177	0.035383
CDR20291_2446	0.091899	0.22969
CDR20291_1811	0.092772	0.04744
cbiF	0.093025	0.147951
CDR20291_0399	0.093225	0.106567
CDR20291_3015	0.094079	0.121939
CDR20291_1363	0.09409	0.154263
purH	0.094181	0.110731
CDR20291_0500	0.094654	0.148114
deoC	0.094967	0.16523
CDR20291_3287	0.095066	0.08466
CDR20291_0324	0.095095	0.141179
CDR20291_3493	0.095095	0.112196
CDR20291_1460	0.095588	0.074403
glgA	0.096628	0.195399
deoB	0.097218	0.24092
hemC	0.098154	0.202368
CDR20291_0340	0.098829	0.109878
CDR20291_2500	0.098908	0.152576
CDR20291_1360	0.099223	0.109795
CDR20291_1657	0.099314	0.157557
CDR20291_1788	0.099679	0.165906
dltB	0.100118	0.235908
CDR20291_1349	0.101513	0.196949
CDR20291_1543	0.101737	0.145997
CDR20291_0930	0.102456	0.179918
CDR20291_0014	0.102981	0.268562
fliE	0.103192	0.141559
CDR20291_2071	0.10412	0.252169
CDR20291_2796	0.104178	0.089632
CDR20291_1544	0.104224	0.14301
gbeA	0.104308	0.271413
CDR20291_1661	0.105364	0.114006
CDR20291_2960	0.105496	0.135315
CDR20291_2050	0.105696	0.076084
CDR20291_1446	0.106008	0.150869
CDR20291_3202	0.106261	0.147046
CDR20291_0722	0.10662	0.154371
CDR20291_1932	0.106833	0.152576
CDR20291_1635	0.107811	0.181389
rplB	0.10896	0.187476
hpdC	0.110413	0.128699
CDR20291_3014	0.111395	0.115722
dltA	0.111885	0.327493
bglA	0.112294	0.140024
CDR20291_1365	0.112898	0.194823
hpdB	0.113199	0.236838
CDR20291_1088	0.113568	0.227643
CDR20291_1106	0.113726	0.191105
purD	0.114036	0.18453
CDR20291_0565	0.114202	0.178142
CDR20291_2408	0.114311	0.301048
CDR20291_2765	0.114422	0.212661
CDR20291_1230	0.115006	0.070981
CDR20291_3383	0.116132	0.331408
CDR20291_2984	0.116143	0.170521
cat1	0.116511	0.120889
CDR20291_0614	0.116612	0.158406
CDR20291_0191	0.117199	0.189265
kdgT	0.118878	0.074261
lysS	0.118963	0.322334
bdhA	0.11942	0.088702
CDR20291_1540	0.119647	0.294284
CDR20291_0966	0.1206	0.261844
sA	0.120682	0.326199
CDR20291_2672	0.120835	0.343524
CDR20291_0710	0.120941	0.327428
CDR20291_2079	0.121212	0.229019
rbsC	0.121314	0.075795
CDR20291_2135	0.121479	0.166034
CDR20291_2102	0.122193	0.162908
CDR20291_2699	0.122205	0.229481
CDR20291_1753	0.12256	0.227617
CDR20291_2975	0.122631	0.165486
CDR20291_0202	0.122733	0.153333
CDR20291_3407	0.124278	0.261183
eutB	0.124598	0.183656
CDR20291_1779	0.126235	0.179471
CDR20291_2031	0.126649	0.161966
CDR20291_0733	0.128225	0.070981
phnM	0.128559	0.08628
CDR20291_3488	0.128691	0.165516
CDR20291_2235	0.129771	0.165516
fusA	0.130935	0.288049
rplW	0.133779	0.244363
CDR20291_2677	0.134352	0.172942
CDR20291_1378	0.134806	0.385749
CDR20291_2831	0.135564	0.21344
sacA	0.135646	0.156142
CDR20291_3451	0.135732	0.257976
flgK	0.136676	0.245206
CDR20291_3444	0.136945	0.187125
CDR20291_2951	0.137046	0.167705
moeA	0.137493	0.237417
abgB1	0.137749	0.135719
CDR20291_2254	0.137831	0.288138
fliJ	0.138621	0.183405
sucD	0.140226	0.164661
CDR20291_3063	0.141517	0.251934
CDR20291_0520	0.14206	0.382329
dapD	0.14284	0.371836
CDR20291_3267	0.142996	0.086253
CDR20291_0322	0.144069	0.229019
pgm2	0.144146	0.327112
fur	0.145142	0.207193
CDR20291_0850	0.145199	0.332948
CDR20291_2804	0.145583	0.149383
CDR20291_3184	0.146282	0.112196
galE	0.146798	0.35601
CDR20291_0100	0.146846	0.405178
CDR20291_3479	0.147529	0.178813
tsf	0.148398	0.305101
CDR20291_1645	0.149406	0.422769
uxaA	0.149446	0.169254
CDR20291_0663	0.149472	0.351603
CDR20291_1190	0.150995	0.424084
CDR20291_2836	0.15135	0.211945
CDR20291_3356	0.152432	0.369514
CDR20291_1747	0.153059	0.052976
CDR20291_3001	0.153443	0.088702
CDR20291_2137	0.154011	0.08628
CDR20291_1325	0.154837	0.492695
CDR20291_1575	0.155049	0.083684
cmk	0.155154	0.391724
CDR20291_1617	0.155243	0.288138
CDR20291_0841	0.155343	0.175943
xdhA1	0.155377	0.313432
iscS2	0.156199	0.386443
CDR20291_1243	0.156249	0.310761
CDR20291_2108	0.156865	0.074241
CDR20291_3511	0.157576	0.060068
CDR20291_0624	0.157718	0.327873
CDR20291_1439	0.157988	0.342441
CDR20291_3331	0.158396	0.446224
CDR20291_0557	0.159134	0.301941
CDR20291_1919	0.159706	0.251242
CDR20291_2824	0.159868	0.351559
[truncated: 1,497 more rows]

## Sheet: Figure 1c
Figure 1c
	Fold change (Log2)	-Log10 FDR p-value
CDR20291_1763	-2.47429	1.44932
CDR20291_2014	-1.87916	29.3237
CDR20291_3466	-1.68398	0.480682
spmA	-1.67543	1.06418
CDR20291_0432	-1.64487	25.6123
purE	-1.63531	10.0118
CDR20291_1553	-1.55289	7.72903
CDR20291_2190	-1.50267	0.518337
agrD	-1.40051	8.17534
CDR20291_0135	-1.39323	3.14857
CDR20291_2938	-1.37825	8.21755
CDR20291_1565	-1.36507	1.11338
purC	-1.36058	6.36284
CDR20291_2592	-1.34442	19.9191
CDR20291_2495	-1.33386	22.066
CDR20291_2937	-1.32479	6.60004
CDR20291_1652	-1.31757	7.77019
CDR20291_0137	-1.2855	2.19633
CDR20291_1250	-1.26806	16.5624
CDR20291_2004	-1.25776	3.77114
CDR20291_1647	-1.2002	8.54321
CDR20291_1650	-1.19532	5.13855
purH	-1.1857	4.76726
CDR20291_2003	-1.16677	4.38175
xdhC	-1.16422	0.66084
CDR20291_3454	-1.15509	0.242033
CDR20291_0290	-1.15124	0.54446
CDR20291_0209	-1.12737	0.746096
purF	-1.1239	6.65905
gatB	-1.12247	6.45112
def1	-1.1191	5.22091
CDR20291_1873	-1.11904	13.3733
phnH	-1.11312	0.452782
CDR20291_1762	-1.1072	0.212213
CDR20291_1646	-1.10452	5.78237
CDR20291_2403	-1.09185	1.43335
leuC	-1.0793	0.458775
CDR20291_2871	-1.05131	13.1414
CDR20291_1649	-1.0503	3.17485
CDR20291_2593	-1.02746	10.3772
crr	-1.01879	10.0291
CDR20291_2192	-1.00985	0.269463
CDR20291_1545	-1.00799	2.63647
CDR20291_1251	-1.00391	11.3516
CDR20291_3464	-0.99967	0.337736
phnG	-0.99564	0.406139
purN	-0.98754	5.23524
purG	-0.98327	3.54094
ptsG	-0.98085	10.7639
CDR20291_2233	-0.97154	0.775709
CDR20291_2595	-0.96551	1.2587
gatA	-0.96202	6.84071
CDR20291_0033	-0.94555	0.141773
purD	-0.93863	4.57661
CDR20291_2786	-0.93749	0.285788
CDR20291_2581	-0.93454	6.65908
CDR20291_1503	-0.93371	0.670054
CDR20291_0760	-0.92693	5.76941
CDR20291_0136	-0.90754	2.18003
CDR20291_1100	-0.90383	3.86996
treA	-0.887	3.89177
CDR20291_2491	-0.88344	6.16679
CDR20291_3002	-0.87331	0.295838
CDR20291_1653	-0.86989	4.80613
CDR20291_3278	-0.86745	3.14857
agrB	-0.85812	2.43679
CDR20291_0166	-0.8555	0.955524
CDR20291_1648	-0.84741	3.09667
gatC	-0.84291	3.45445
CDR20291_2009	-0.84161	1.58994
fumA	-0.84062	1.4748
CDR20291_3266	-0.83696	1.03211
CDR20291_2751	-0.83642	0.429285
CDR20291_3491	-0.83625	0.495959
CDR20291_3474	-0.83203	0.238806
CDR20291_2077	-0.82881	7.03802
CDR20291_2487	-0.82426	2.6431
CDR20291_2401	-0.81965	2.98588
CDR20291_2440	-0.81884	1.82702
spoIIIAE	-0.81441	0.399912
CDR20291_2438	-0.81258	2.86181
fhuB	-0.81196	0.933106
CDR20291_2486	-0.80826	0.775709
fsaB	-0.79031	2.54921
CDR20291_1209	-0.7856	0.165682
rpoD2	-0.7849	4.51255
CDR20291_2492	-0.78154	5.40449
CDR20291_0386	-0.77726	0.174893
CDR20291_2159	-0.77477	6.78051
ydiB	-0.77212	0.530581
pyrF	-0.77211	3.75827
CDR20291_0707	-0.77202	0.604659
CDR20291_2289	-0.76862	0.242826
CDR20291_2402	-0.75878	2.07675
fhuD	-0.75165	2.49355
potC	-0.75042	4.62038
CDR20291_1175	-0.74683	3.13735
CDR20291_0138	-0.74628	2.21417
CDR20291_1546	-0.73969	0.604857
CDR20291_1739	-0.73968	6.37853
CDR20291_2189	-0.7342	0.129548
purA	-0.73418	5.10681
CDR20291_0134	-0.72265	0.372865
CDR20291_1790	-0.72176	1.87397
CDR20291_3138	-0.71957	1.18153
tcdD	-0.71312	0.08286
CDR20291_0651	-0.71017	0.593847
CDR20291_2180	-0.70891	0.244839
tcdA	-0.7089	5.43692
CDR20291_1222	-0.70544	3.6299
appC	-0.70376	4.90232
CDR20291_0139	-0.69788	0.96806
CDR20291_1334	-0.69671	1.81049
CDR20291_3182	-0.69333	1.13431
phnJ	-0.69072	0.466018
CDR20291_1683	-0.68834	0.242033
feoA1	-0.68645	1.17495
CDR20291_2278	-0.68625	4.76356
CDR20291_0723	-0.6855	0.222038
appB	-0.68479	3.77518
CDR20291_3366	-0.68318	0.591721
CDR20291_2349	-0.68086	4.89904
CDR20291_2203	-0.68046	0.934131
CDR20291_1765	-0.67943	0.244652
CDR20291_3096	-0.67888	0.975473
appA	-0.67454	3.97741
prs	-0.67441	3.52365
potD	-0.66758	4.04479
CDR20291_1809	-0.66701	3.85324
CDR20291_1214	-0.66597	0.383639
CDR20291_0653	-0.66544	2.308
celM	-0.66427	1.00843
CDR20291_0382	-0.65509	1.39896
CDR20291_0633	-0.65258	5.13855
rnfD	-0.65113	2.92897
CDR20291_1791	-0.64155	0.699283
CDR20291_0641	-0.64143	0.189467
potA	-0.6411	3.76556
lysC	-0.64045	1.00937
CDR20291_2202	-0.6399	0.973921
CDR20291_0160	-0.63978	0.91868
CDR20291_1445	-0.63845	0.699283
rnfE	-0.63773	3.10948
CDR20291_3147	-0.63467	4.77982
CDR20291_1758	-0.63455	0.699283
bglG1	-0.63325	0.172621
CDR20291_2260	-0.6324	1.73635
CDR20291_0602	-0.63057	0.319418
CDR20291_2904	-0.62946	2.07675
CDR20291_1911	-0.62452	1.31347
potB	-0.62433	3.34951
rnfG	-0.6196	2.63647
CDR20291_0511	-0.61816	0.905151
rnfC	-0.61336	3.99184
CDR20291_2404	-0.60978	0.623636
CDR20291_0879	-0.60965	2.22412
CDR20291_1775	-0.6089	3.94778
CDR20291_1774	-0.60835	4.34715
CDR20291_1575	-0.60722	0.264319
speE	-0.60678	2.63082
guaD	-0.60527	2.2836
CDR20291_2279	-0.60467	4.21502
rnfB	-0.60299	2.36214
CDR20291_2943	-0.59814	1.19142
spoIIIAG	-0.5974	0.144935
CDR20291_0440	-0.59604	1.50022
CDR20291_0287	-0.59566	0.187282
phnM	-0.59452	0.379257
CDR20291_1871	-0.59336	0.730433
CDR20291_0708	-0.58806	0.922196
uraA	-0.58756	1.85129
CDR20291_2398	-0.58569	2.7073
purR	-0.57896	3.34013
CDR20291_2485	-0.57801	0.623636
CDR20291_0765	-0.57753	1.82157
CDR20291_2922	-0.57592	0.808335
CDR20291_2204	-0.57419	0.282805
CDR20291_2280	-0.57285	1.86629
CDR20291_2958	-0.57097	1.10661
CDR20291_1747	-0.56665	0.134714
CDR20291_1221	-0.55884	2.3329
CDR20291_2418	-0.55872	1.20046
CDR20291_0652	-0.55659	1.07099
CDR20291_2893	-0.55571	0.2384
pyrR	-0.55437	1.44703
phoU	-0.54924	0.468283
nadD	-0.54844	2.23763
accB	-0.54722	2.35597
nadA	-0.54589	1.58846
CDR20291_0733	-0.54422	0.230974
CDR20291_0654	-0.54373	1.34772
fchA	-0.54329	0.592626
rnfA	-0.54111	1.23155
CDR20291_1989	-0.53917	0.534391
CDR20291_1850	-0.53791	1.50117
cbiQ	-0.53665	1.68628
CDR20291_0326	-0.53281	1.0535
CDR20291_2361	-0.53255	0.182428
cbiO	-0.53187	2.09478
CDR20291_1204	-0.53147	0.22882
speD	-0.53118	1.32917
rpsJ	-0.53089	2.69804
CDR20291_2430	-0.53002	1.55326
CDR20291_2927	-0.52964	2.77719
CDR20291_0554	-0.52881	1.04833
CDR20291_1288	-0.52867	1.03425
cbiM	-0.52805	2.62629
CDR20291_0065	-0.528	1.97416
CDR20291_1215	-0.52788	0.325761
CDR20291_0650	-0.52527	0.412445
cbiN	-0.52484	1.65222
CDR20291_2928	-0.522	2.28799
d2	-0.5217	0.187778
folD	-0.52119	0.226338
fba	-0.52031	2.56985
rplV	-0.51855	1.07096
CDR20291_3126	-0.51643	2.10834
purL	-0.51614	2.81743
CDR20291_1290	-0.5146	2.30026
CDR20291_2584	-0.5138	1.35655
CDR20291_2080	-0.51354	0.744416
rplD	-0.51053	2.1927
asnA	-0.5102	2.60913
nadB	-0.51007	1.27128
acoA	-0.50877	0.699283
CDR20291_2174	-0.50824	1.77065
prdB	-0.50772	0.631538
CDR20291_3265	-0.50725	0.752362
rpsS	-0.50665	1.26475
feoB1	-0.50539	1.95182
CDR20291_1958	-0.50421	0.585961
trpP	-0.50395	0.707532
CDR20291_2081	-0.50367	1.8781
pyrB	-0.5036	1.3751
CDR20291_2205	-0.50176	0.760029
CDR20291_3057	-0.50069	0.629681
CDR20291_0655	-0.50045	2.67968
CDR20291_1420	-0.50031	0.198897
CDR20291_1422	-0.50002	0.218049
CDR20291_3215	-0.49882	2.19825
CDR20291_1789	-0.49741	1.75698
fumB	-0.49617	1.1771
CDR20291_1404	-0.49609	2.308
rplN	-0.49595	1.59192
CDR20291_0766	-0.49354	1.46679
CDR20291_1211	-0.49301	0.307926
CDR20291_0553	-0.49275	0.6187
CDR20291_3285	-0.49207	0.937091
CDR20291_1289	-0.49131	1.70819
CDR20291_1354	-0.49126	1.5075
prdA	-0.49052	0.484587
CDR20291_1220	-0.49021	0.885284
nifJ	-0.48995	1.80268
CDR20291_1876	-0.4897	1.64183
speB	-0.48932	1.2941
CDR20291_0537	-0.48872	1.1956
CDR20291_0709	-0.48845	0.712502
rplC	-0.48833	2.06533
glnF	-0.48738	0.727168
CDR20291_1770	-0.48569	0.293646
CDR20291_1059	-0.48303	0.981063
CDR20291_2082	-0.48287	1.17796
CDR20291_1870	-0.48224	0.283053
rpsL	-0.4818	2.2846
CDR20291_3160	-0.48132	0.82986
rplB	-0.47967	1.20046
rpsC	-0.47917	0.512389
argJ	-0.47856	0.111155
CDR20291_0263	-0.4784	0.683953
nadC	-0.47677	1.05002
CDR20291_3264	-0.47378	0.621124
uppS	-0.47368	1.97416
CDR20291_2412	-0.46976	1.54209
argG	-0.46899	1.17304
CDR20291_3102	-0.46525	0.585961
pyrE	-0.46437	1.29886
CDR20291_2441	-0.46428	0.680033
CDR20291_0426	-0.46379	0.166104
CDR20291_2051	-0.46292	0.538619
CDR20291_1784	-0.46192	0.244728
pyrAA2	-0.46184	1.25707
sugE	-0.46118	0.64307
fhs	-0.46102	2.23763
CDR20291_0324	-0.46071	0.927493
CDR20291_0325	-0.45892	1.00599
CDR20291_3489	-0.45856	0.208776
CDR20291_0753	-0.45668	0.805192
CDR20291_0210	-0.4563	0.222038
CDR20291_2252	-0.4563	2.11383
phnL	-0.45606	0.193714
rpsQ	-0.45395	1.28496
rpsK	-0.45303	0.861099
accD	-0.45286	1.90085
acoB	-0.45043	0.336393
CDR20291_1932	-0.4491	0.777275
CDR20291_2156	-0.44847	0.743384
CDR20291_1094	-0.44797	1.29931
CDR20291_2029	-0.44691	1.18933
CDR20291_2437	-0.44597	1.9596
CDR20291_1773	-0.44419	0.273909
CDR20291_0512	-0.44252	0.408652
CDR20291_2234	-0.44236	0.759936
accC	-0.44116	2.20845
CDR20291_3388	-0.44082	0.103889
CDR20291_2884	-0.44051	0.124466
rpsG	-0.43819	2.00402
CDR20291_1639	-0.43782	0.287677
lysA	-0.43762	0.805192
CDR20291_3127	-0.43756	1.94466
CDR20291_2083	-0.43726	1.23335
spoIIID	-0.43495	0.122065
CDR20291_1390	-0.43419	1.34149
rplP	-0.43325	0.96806
CDR20291_0322	-0.43295	0.751286
CDR20291_1663	-0.43219	1.76346
CDR20291_3441	-0.4321	1.29543
sA	-0.43049	1.85129
rplX	-0.43023	0.628904
CDR20291_1778	-0.43005	2.09478
CDR20291_2815	-0.42931	0.478965
CDR20291_0679	-0.42745	0.737968
CDR20291_0963	-0.4271	0.180131
CDR20291_0517	-0.42705	0.623636
rplW	-0.42672	0.928722
CDR20291_1544	-0.42658	0.678762
iunH	-0.42658	1.96442
CDR20291_2015	-0.42657	0.91868
CDR20291_0673	-0.42642	0.529159
CDR20291_1547	-0.42516	0.324914
rpsH	-0.42458	1.20046
CDR20291_2514	-0.4239	0.760263
CDR20291_1508	-0.42336	0.364442
CDR20291_0102	-0.42314	1.81049
CDR20291_1851	-0.42259	0.129362
CDR20291_0938	-0.42254	1.40916
CDR20291_2016	-0.42251	0.885467
rplK	-0.42177	1.83403
fusA	-0.42052	1.1956
CDR20291_1372	-0.42019	1.23335
rplJ	-0.41944	1.60208
CDR20291_1578	-0.41902	0.82517
CDR20291_2983	-0.41892	1.03211
CDR20291_1889	-0.41889	0.593847
lplA	-0.41702	0.655549
rpsN	-0.4151	0.682075
rplA	-0.41472	1.27065
CDR20291_1581	-0.41436	1.00247
infC	-0.41431	1.72965
CDR20291_1484	-0.4138	0.202339
leuS	-0.4131	1.58337
CDR20291_2013	-0.41207	1.58994
CDR20291_3288	-0.41141	0.207287
CDR20291_2373	-0.41132	1.10915
CDR20291_2883	-0.41102	0.337736
rpmC	-0.40994	0.324105
CDR20291_2262	-0.40951	0.323035
CDR20291_2642	-0.40944	0.752382
cspA	-0.40778	0.434954
CDR20291_2419	-0.40721	0.699372
CDR20291_3286	-0.40513	0.538619
CDR20291_1972	-0.40458	0.791904
CDR20291_0471	-0.40403	1.28931
rplE	-0.4039	0.760263
CDR20291_1825	-0.40346	0.358516
xdhA2	-0.40342	0.556109
accA	-0.40238	1.62763
tndX	-0.40195	0.812522
CDR20291_2582	-0.40165	0.541783
pyrK	-0.40136	0.530581
CDR20291_2194	-0.40124	0.595152
CDR20291_1423	-0.40109	0.258725
spoVS	-0.40087	1.5075
CDR20291_0163	-0.40061	0.407226
feoB3	-0.40022	1.81344
hisF	-0.39941	0.124756
CDR20291_1768	-0.3994	0.124466
cspB	-0.39874	0.496995
CDR20291_2850	-0.39868	0.283053
spoIIR	-0.39834	0.21443
CDR20291_1419	-0.39738	0.306782
rpsI	-0.39703	1.2783
CDR20291_0649	-0.39668	0.138826
int-Tn	-0.39483	0.429705
CDR20291_2408	-0.39446	1.5075
CDR20291_0904	-0.39441	0.82517
CDR20291_0211	-0.394	0.848729
CDR20291_1217	-0.39363	0.242826
CDR20291_2254	-0.39183	0.935323
CDR20291_0706	-0.39136	0.352418
CDR20291_0161	-0.39057	0.338009
spoiIIIAF	-0.39031	0.090313
xerD1	-0.38954	1.17304
nusG	-0.38927	1.34772
CDR20291_2852	-0.38888	0.512125
CDR20291_1849	-0.38768	1.01419
CDR20291_0680	-0.38669	0.798725
CDR20291_2571	-0.38635	1.56616
CDR20291_1913	-0.38603	0.149571
CDR20291_2250	-0.38603	1.16353
CDR20291_3128	-0.38494	1.24892
rpmF	-0.38356	1.20046
CDR20291_0383	-0.38349	0.585961
CDR20291_2049	-0.38346	0.288121
CDR20291_2574	-0.38333	0.166104
CDR20291_2849	-0.38079	0.280409
CDR20291_1212	-0.38046	0.296885
CDR20291_3350	-0.3794	0.711302
CDR20291_3100	-0.37772	0.280409
CDR20291_0039	-0.37664	1.14024
CDR20291_2253	-0.37612	1.27065
CDR20291_2303	-0.3751	1.1901
bipA	-0.37507	1.37131
CDR20291_3035	-0.37505	0.604659
infA	-0.3745	0.712978
rpsM	-0.3728	1.08512
CDR20291_3418	-0.3725	0.273325
CDR20291_2249	-0.37159	0.934935
CDR20291_1505	-0.37126	0.37517
CDR20291_1516	-0.37081	0.738691
CDR20291_2952	-0.37006	0.246636
CDR20291_1318	-0.36949	1.2587
dpaA	-0.36947	0.196134
CDR20291_2753	-0.36903	0.122742
CDR20291_3007	-0.36894	0.798145
cspD	-0.36822	0.214981
sspB	-0.36806	0.103889
CDR20291_0858	-0.36803	0.849379
CDR20291_3120	-0.36601	0.208776
CDR20291_0540	-0.36551	0.209857
CDR20291_1885	-0.36533	0.547808
CDR20291_0548	-0.36519	0.061193
sucD	-0.36407	0.338009
CDR20291_0200	-0.36273	0.843266
rplQ	-0.3622	1.294
CDR20291_2160	-0.36219	1.0333
CDR20291_1517	-0.36185	0.778826
CDR20291_0935	-0.3616	0.399829
CDR20291_1760	-0.3606	1.08591
glnS	-0.36056	1.51252
CDR20291_1421	-0.35866	0.187778
rluB	-0.35854	0.679863
ascB	-0.35795	0.27265
CDR20291_0648	-0.35694	0.106899
cspC	-0.35608	0.330023
rplS	-0.35571	0.670054
rplR	-0.35535	0.23887
slpA	-0.35503	0.933106
CDR20291_3186	-0.35489	0.282805
CDR20291_0169	-0.35484	1.03211
cobU	-0.35484	0.905231
CDR20291_1026	-0.35483	0.076088
CDR20291_2878	-0.35453	0.89226
CDR20291_1621	-0.35435	0.477599
gcaD	-0.35398	1.4746
rpmA	-0.35389	0.883536
CDR20291_0259	-0.35327	0.215302
CDR20291_3442	-0.35277	1.02099
CDR20291_1804	-0.35107	0.207181
CDR20291_0201	-0.35058	0.458774
CDR20291_2851	-0.34934	0.238806
CDR20291_0804	-0.34932	0.787493
CDR20291_2345	-0.34923	0.346844
CDR20291_2347	-0.34866	0.282805
CDR20291_2550	-0.34753	1.24634
rplF	-0.34694	0.415452
CDR20291_1779	-0.34663	0.433955
CDR20291_2858	-0.34635	0.150989
CDR20291_3294	-0.34597	0.736415
bglA	-0.34591	0.370002
spoVAC	-0.34519	0.143868
CDR20291_1501	-0.34505	0.241633
CDR20291_0385	-0.34501	0.119423
rpmE	-0.34482	1.05443
CDR20291_3137	-0.34433	0.320773
CDR20291_0115	-0.34432	1.18654
CDR20291_2421	-0.34414	0.428976
CDR20291_2935	-0.34294	0.115133
CDR20291_1326	-0.34283	0.406884
CDR20291_0114	-0.34275	1.09434
CDR20291_0159	-0.3425	0.360831
rpsD	-0.34173	0.882078
CDR20291_0140	-0.3417	0.263318
CDR20291_2161	-0.34164	0.937091
rplU	-0.34013	0.324922
rplL	-0.34	0.748654
malY	-0.33985	0.205011
CDR20291_1239	-0.33954	0.413718
CDR20291_1994	-0.33945	0.559536
CDR20291_3423	-0.33929	0.714316
CDR20291_1195	-0.3387	0.804336
fliC	-0.33866	1.00689
glyQ	-0.33865	1.07243
rplT	-0.33861	0.563771
CDR20291_2931	-0.33821	0.22338
CDR20291_3440	-0.33787	0.91868
CDR20291_2365	-0.33722	0.504386
CDR20291_1216	-0.33709	0.16557
grdB	-0.33651	0.697981
CDR20291_1759	-0.33647	0.591234
CDR20291_3422	-0.33567	0.752382
CDR20291_0909	-0.33548	0.775371
CDR20291_0377	-0.33527	0.956202
CDR20291_1802	-0.3346	0.211471
CDR20291_2191	-0.33363	0.408652
rpmD	-0.3336	0.325761
rpsP	-0.33345	1.17304
rpoB	-0.33323	0.99955
CDR20291_1606	-0.33311	0.172621
cutS	-0.33307	0.245345
CDR20291_3292	-0.33255	0.405657
CDR20291_0803	-0.33156	0.598722
cobS	-0.33115	0.770265
CDR20291_1147	-0.33109	0.717739
CDR20291_3472	-0.33097	0.246636
CDR20291_1582	-0.33086	0.897814
tcdE	-0.33072	0.328749
CDR20291_0999	-0.33034	1.13431
tkt	-0.33015	0.97154
CDR20291_1956	-0.32982	0.543807
rpoA	-0.32974	0.592626
CDR20291_0761	-0.32923	0.384138
CDR20291_2720	-0.3289	0.771169
CDR20291_2933	-0.32886	0.162308
CDR20291_2248	-0.32876	0.947657
rpsE	-0.32754	0.619882
CDR20291_0345	-0.32729	0.96806
CDR20291_0907	-0.32717	0.287677
CDR20291_0116	-0.32695	0.76595
deoB	-0.32648	1.01047
CDR20291_2247	-0.32581	0.869419
CDR20291_2084	-0.32561	0.430601
CDR20291_2085	-0.32532	1.03211
CDR20291_1853	-0.32434	0.434954
CDR20291_0538	-0.32403	0.92455
CDR20291_1509	-0.32223	0.294906
CDR20291_0533	-0.32183	0.502789
rpmG	-0.3208	0.481515
fdxA	-0.32032	0.222038
CDR20291_2961	-0.31942	0.564676
CDR20291_0943	-0.31914	1.02268
CDR20291_0689	-0.31908	0.849338
CDR20291_0927	-0.31902	0.543197
CDR20291_1106	-0.31867	0.503273
CDR20291_2820	-0.31866	0.244652
sdaB	-0.31785	1.16353
CDR20291_0320	-0.31649	0.150989
CDR20291_2048	-0.3163	0.347353
etfB2	-0.31551	0.593847
CDR20291_3185	-0.31495	0.319585
CDR20291_2613	-0.31481	0.805192
CDR20291_2145	-0.31472	0.145778
CDR20291_2614	-0.31467	0.579727
CDR20291_1757	-0.31454	0.058595
CDR20291_2206	-0.31426	0.37517
CDR20291_3276	-0.31422	0.123122
CDR20291_2007	-0.31389	0.347942
CDR20291_3099	-0.31361	0.292649
prlA	-0.31196	0.381649
CDR20291_0737	-0.31182	0.383639
pyrD	-0.31013	0.210522
CDR20291_0672	-0.3097	0.291983
CDR20291_3148	-0.30945	0.777275
CDR20291_1764	-0.30936	0.275969
ppdK	-0.30921	1.12679
CDR20291_1801	-0.30889	0.187778
CDR20291_1627	-0.30822	0.915751
secE	-0.30816	0.873717
CDR20291_0754	-0.30789	0.551516
CDR20291_3500	-0.30775	0.173181
adhE	-0.30708	0.571562
CDR20291_2391	-0.30695	0.277103
CDR20291_1864	-0.30639	0.510056
galE	-0.30609	0.699283
cme	-0.3059	0.421141
CDR20291_3293	-0.30559	0.111155
CDR20291_2826	-0.30521	0.530581
CDR20291_0944	-0.30493	0.254298
CDR20291_1510	-0.30491	0.410708
CDR20291_1767	-0.30477	0.050362
bcd2	-0.30462	0.716388
CDR20291_1218	-0.30456	0.222348
CDR20291_2612	-0.30439	0.738691
CDR20291_2622	-0.30337	0.274639
CDR20291_2302	-0.30312	0.905151
eno	-0.30293	0.738691
pyrAB2	-0.30179	0.941582
CDR20291_2882	-0.30174	0.106899
rplO	-0.30148	0.304557
CDR20291_3098	-0.30145	0.227417
CDR20291_1108	-0.30004	0.367165
CDR20291_0660	-0.29896	0.259191
xerD2	-0.29853	0.604645
CDR20291_0559	-0.2983	0.375129
feoA3	-0.29728	0.282805
CDR20291_2075	-0.29705	0.205146
CDR20291_1391	-0.29591	0.805192
CDR20291_3140	-0.29577	0.036534
CDR20291_1883	-0.29535	0.324105
CDR20291_2351	-0.29424	0.804336
CDR20291_3280	-0.29389	0.17801
upp	-0.29344	0.568843
rpiB2	-0.29306	0.64307
rpmB	-0.29216	0.187282
sodA	-0.29203	0.110706
cat1	-0.29088	0.213412
CDR20291_0441	-0.29061	0.760263
CDR20291_2825	-0.29061	0.420491
CDR20291_1931	-0.28972	0.319585
CDR20291_0802	-0.28954	0.46292
CDR20291_3477	-0.28873	0.777275
CDR20291_2722	-0.28829	0.684765
prdF	-0.28811	0.225061
CDR20291_2057	-0.28804	0.414576
CDR20291_1067	-0.28757	0.483524
CDR20291_0323	-0.28731	0.671311
CDR20291_3274	-0.28706	0.623636
CDR20291_3136	-0.28626	0.273325
CDR20291_1643	-0.28602	0.348873
CDR20291_0920	-0.28484	0.071662
CDR20291_1813	-0.28466	0.39749
CDR20291_2625	-0.28465	0.856246
tkt'	-0.28439	0.612074
CDR20291_0208	-0.28421	0.18227
CDR20291_2926	-0.28356	0.193681
CDR20291_1950	-0.2834	0.11968
asnS	-0.28319	0.717983
CDR20291_2054	-0.28314	0.717179
pyrH	-0.28314	0.79463
pgK	-0.28308	0.711302
CDR20291_2656	-0.28283	0.672159
bglG2	-0.28159	0.329442
deoD	-0.28153	0.753825
CDR20291_2394	-0.2815	0.176849
gcvH	-0.28136	0.282805
CDR20291_1027	-0.28117	0.283053
CDR20291_3478	-0.28007	0.812522
CDR20291_1951	-0.27987	0.237622
CDR20291_2372	-0.27951	0.217641
CDR20291_2924	-0.27769	0.409515
CDR20291_2105	-0.27753	0.047954
CDR20291_1098	-0.27727	0.726095
CDR20291_1990	-0.27635	0.143868
CDR20291_1260	-0.27622	0.238806
CDR20291_0853	-0.27621	0.204127
CDR20291_0735	-0.27612	0.057568
CDR20291_0678	-0.27562	0.343558
CDR20291_1388	-0.27517	0.167622
CDR20291_0890	-0.27464	0.146886
CDR20291_2545	-0.27447	0.055323
rpsB	-0.27441	0.518516
CDR20291_1554	-0.27429	0.072681
CDR20291_2165	-0.27426	0.272854
CDR20291_0828	-0.27381	0.444647
CDR20291_2050	-0.27363	0.128398
CDR20291_1507	-0.27356	0.196433
CDR20291_3214	-0.27349	0.210186
cobT	-0.27299	0.565903
CDR20291_2496	-0.27278	0.503281
CDR20291_2429	-0.27218	0.451566
CDR20291_1788	-0.27198	0.383171
CDR20291_2104	-0.27148	0.080302
adk	-0.27129	0.56148
serS1	-0.27081	0.798725
CDR20291_1447	-0.26972	0.378739
CDR20291_2346	-0.26919	0.338009
truA1	-0.26906	0.720349
CDR20291_0288	-0.26892	0.083353
CDR20291_1471	-0.2687	0.223983
kdpA	-0.26863	0.15959
fliP	-0.26815	0.297786
CDR20291_1543	-0.26793	0.296922
CDR20291_3070	-0.26753	0.303511
CDR20291_1206	-0.26714	0.166104
CDR20291_1914	-0.26677	0.335219
CDR20291_3055	-0.26673	0.406115
CDR20291_2848	-0.26656	0.166535
CDR20291_2167	-0.26607	0.682271
CDR20291_1425	-0.26564	0.244839
CDR20291_3240	-0.26512	0.098523
CDR20291_2891	-0.26511	0.182428
CDR20291_3173	-0.26502	0.166104
CDR20291_1771	-0.26419	0.240663
CDR20291_1426	-0.26418	0.187778
CDR20291_1907	-0.26404	0.322524
rpsU	-0.26328	0.612074
bglG	-0.26313	0.22882
CDR20291_1271	-0.26282	0.152308
dpaL1	-0.26263	0.182428
map1	-0.26227	0.4009
CDR20291_0529	-0.26202	0.244728
CDR20291_0017	-0.26141	0.601949
fdhF	-0.26122	0.311627
CDR20291_3490	-0.26078	0.243367
CDR20291_1196	-0.26027	0.081985
CDR20291_2960	-0.25971	0.242826
CDR20291_0100	-0.25907	0.602214
CDR20291_0717	-0.25837	0.409678
CDR20291_2062	-0.25837	0.770707
CDR20291_2420	-0.25825	0.385821
vncR	-0.25795	0.356482
acoC	-0.25766	0.187778
CDR20291_0411	-0.25741	0.250678
CDR20291_2953	-0.2572	0.065966
CDR20291_1616	-0.25649	0.201611
CDR20291_3497	-0.25639	0.202339
pepD	-0.25638	0.668964
tsf	-0.25609	0.379114
CDR20291_1997	-0.25593	0.10894
CDR20291_1886	-0.25587	0.518337
CDR20291_0292	-0.25585	0.09752
CDR20291_0009	-0.25574	0.347353
spoVG	-0.25549	0.277922
rpoC	-0.25514	0.564676
modA	-0.25505	0.229117
CDR20291_1896	-0.25489	0.623636
CDR20291_0514	-0.25457	0.32161
CDR20291_1024	-0.25375	0.597428
CDR20291_1023	-0.25315	0.451481
CDR20291_2986	-0.25235	0.421749
CDR20291_1975	-0.25225	0.712978
rpmJ	-0.252	0.388286
rpmI	-0.25147	0.541783
CDR20291_1109	-0.25101	0.245781
CDR20291_1955	-0.25098	0.486865
CDR20291_2053	-0.25003	0.408652
CDR20291_2854	-0.24965	0.596456
hrsA	-0.24954	0.183128
CDR20291_1875	-0.24937	0.207287
CDR20291_1867	-0.24875	0.318546
CDR20291_1305	-0.2477	0.232779
CDR20291_0241	-0.24715	0.263954
rpoD1	-0.24689	0.525183
CDR20291_2520	-0.24686	0.563771
CDR20291_1500	-0.24676	0.2068
CDR20291_1210	-0.24639	0.126366
hydN2	-0.2463	0.237166
CDR20291_1878	-0.24593	0.218266
rrf	-0.24572	0.278458
CDR20291_1549	-0.24568	0.285517
CDR20291_3281	-0.24539	0.172621
CDR20291_2397	-0.24538	0.324483
CDR20291_0531	-0.24532	0.306284
CDR20291_1427	-0.24517	0.126366
rpsF	-0.24474	0.432959
rpsR	-0.2447	0.320773
CDR20291_3006	-0.24467	0.261958
CDR20291_3469	-0.24441	0.545898
brnQ	-0.24391	0.370016
CDR20291_2521	-0.24375	0.564676
CDR20291_1855	-0.24335	0.379257
gabT	-0.24272	0.341272
CDR20291_1714	-0.24227	0.434954
CDR20291_2261	-0.24157	0.126366
CDR20291_0936	-0.24149	0.222038
CDR20291_0716	-0.241	0.599991
CDR20291_2950	-0.24052	0.394214
CDR20291_2078	-0.24026	0.348286
CDR20291_1107	-0.24018	0.244558
rpmH	-0.23937	0.249926
CDR20291_0247	-0.2393	0.432123
CDR20291_2344	-0.23901	0.383639
CDR20291_0319	-0.2389	0.210671
CDR20291_2200	-0.23887	0.187778
CDR20291_1579	-0.23849	0.296885
CDR20291_0823	-0.23764	0.51593
CDR20291_0908	-0.23745	0.213412
trmD	-0.23731	0.359902
CDR20291_2079	-0.23714	0.32513
flgL	-0.23711	0.211233
CDR20291_2727	-0.23704	0.046336
CDR20291_3344	-0.23638	0.157729
CDR20291_1424	-0.23614	0.157729
CDR20291_1335	-0.23599	0.052279
CDR20291_0346	-0.23524	0.238353
CDR20291_0117	-0.23512	0.296428
hbd	-0.2351	0.257838
CDR20291_3358	-0.23473	0.269576
fliS1	-0.2347	0.209857
CDR20291_0167	-0.23467	0.320773
gapB	-0.2346	0.298826
CDR20291_3378	-0.23384	0.615468
CDR20291_1076	-0.23362	0.173181
CDR20291_2598	-0.23343	0.072231
spmB	-0.23336	0.087406
gatD	-0.23335	0.182428
CDR20291_1270	-0.23318	0.126366
CDR20291_2027	-0.23254	0.593328
CDR20291_3456	-0.2321	0.528904
CDR20291_1277	-0.23178	0.173181
CDR20291_1205	-0.23168	0.106899
CDR20291_1187	-0.23051	0.134374
proS	-0.2297	0.324483
CDR20291_0099	-0.22963	0.46292
CDR20291_2185	-0.22764	0.17239
CDR20291_2824	-0.22739	0.32381
pflD	-0.22726	0.538619
CDR20291_1797	-0.22721	0.478824
CDR20291_0835	-0.22671	0.275973
CDR20291_3177	-0.22645	0.089046
pheS	-0.22559	0.347942
CDR20291_2689	-0.22535	0.157851
CDR20291_0850	-0.22422	0.347942
CDR20291_2034	-0.22408	0.316199
CDR20291_1894	-0.22388	0.23103
prdC	-0.22371	0.124466
CDR20291_2827	-0.22352	0.255156
CDR20291_0892	-0.22305	0.503281
CDR20291_2483	-0.22214	0.394214
CDR20291_3416	-0.22193	0.172947
CDR20291_0546	-0.22141	0.184414
CDR20291_0742	-0.22075	0.226022
CDR20291_2151	-0.22073	0.253029
d4	-0.22057	0.047568
ssb	-0.22041	0.381649
CDR20291_3110	-0.22015	0.417703
cwlD	-0.21988	0.333398
CDR20291_1013	-0.21961	0.460412
argB	-0.21929	0.031485
CDR20291_0670	-0.21907	0.130143
hemB	-0.21869	0.394214
CDR20291_1895	-0.21781	0.538619
CDR20291_0202	-0.21774	0.172621
CDR20291_2512	-0.21752	0.141866
CDR20291_3476	-0.21708	0.42805
CDR20291_3095	-0.21655	0.144935
rimM	-0.21523	0.267962
CDR20291_2680	-0.21504	0.421922
bglA2	-0.21478	0.302741
pepT	-0.21429	0.408643
CDR20291_2597	-0.21428	0.103705
dtxA	-0.21389	0.166104
CDR20291_2817	-0.21329	0.157729
glyS	-0.2123	0.411524
CDR20291_0502	-0.21201	0.319928
CDR20291_3387	-0.21113	0.092077
CDR20291_1872	-0.21111	0.182428
ackA	-0.21091	0.449315
CDR20291_2364	-0.2109	0.282805
fruK	-0.21073	0.479032
CDR20291_3205	-0.21058	0.276114
CDR20291_2292	-0.21021	0.364442
mtnN	-0.21013	0.248594
CDR20291_0090	-0.20947	0.171718
CDR20291_2431	-0.20945	0.257349
CDR20291_1111	-0.20929	0.048404
CDR20291_2101	-0.20883	0.47021
CDR20291_0606	-0.20877	0.049785
CDR20291_3457	-0.20844	0.335676
CDR20291_1769	-0.20712	0.079621
CDR20291_0767	-0.20702	0.196433
CDR20291_3282	-0.20646	0.143868
CDR20291_0530	-0.20624	0.359902
CDR20291_2116	-0.20586	0.329442
abgB1	-0.20585	0.11968
CDR20291_0869	-0.2055	0.124466
CDR20291_2416	-0.20539	0.167252
CDR20291_0357	-0.20537	0.193389
CDR20291_2058	-0.20523	0.282805
CDR20291_0181	-0.20463	0.138826
CDR20291_1803	-0.20433	0.106899
CDR20291_1887	-0.20429	0.218049
CDR20291_1884	-0.20413	0.157729
CDR20291_0854	-0.20379	0.143391
CDR20291_1475	-0.20373	0.15964
CDR20291_2319	-0.20364	0.051599
CDR20291_1744	-0.20351	0.204127
hpt	-0.20307	0.408643
CDR20291_1777	-0.20298	0.394214
etfA2	-0.20265	0.198897
bglF	-0.2022	0.255562
CDR20291_1824	-0.20193	0.069742
CDR20291_0928	-0.20183	0.269185
CDR20291_2453	-0.20161	0.099849
CDR20291_1996	-0.2005	0.137124
CDR20291_1577	-0.20008	0.209311
cooC	-0.19971	0.262776
CDR20291_2409	-0.1997	0.282814
CDR20291_1513	-0.19862	0.27769
CDR20291_0671	-0.19836	0.245345
CDR20291_0937	-0.19798	0.200106
CDR20291_2304	-0.19779	0.101059
CDR20291_1223	-0.19767	0.061346
CDR20291_1467	-0.1972	0.180247
cbiF	-0.19695	0.21163
tpi	-0.19689	0.296885
CDR20291_3122	-0.19632	0.209081
flhB	-0.19622	0.275973
CDR20291_2006	-0.19616	0.451566
CDR20291_1866	-0.19602	0.194825
CDR20291_2980	-0.19578	0.394033
rpe	-0.19565	0.255156
dapA1	-0.19558	0.406139
murE	-0.19549	0.282805
CDR20291_0321	-0.19477	0.273471
CDR20291_2461	-0.19466	0.297751
CDR20291_0962	-0.19451	0.072231
CDR20291_2855	-0.19418	0.271747
CDR20291_2143	-0.1935	0.209311
pgm2	-0.19289	0.266229
CDR20291_2580	-0.19215	0.311722
CDR20291_2706	-0.19151	0.370281
mviN	-0.19128	0.324483
CDR20291_3317	-0.19118	0.328749
CDR20291_2435	-0.19038	0.356637
CDR20291_0607	-0.18981	0.157851
ascB2	-0.1897	0.16424
cbiK	-0.18964	0.296474
CDR20291_2932	-0.18933	0.041925
CDR20291_2501	-0.18918	0.194825
CDR20291_0959	-0.18874	0.145133
CDR20291_1259	-0.18873	0.194825
CDR20291_0358	-0.18836	0.172621
CDR20291_0740	-0.1883	0.09308
cbiB	-0.188	0.21163
hymB	-0.18712	0.210671
fleN	-0.18617	0.205011
CDR20291_2031	-0.18593	0.139687
CDR20291_1799	-0.18592	0.293802
CDR20291_1924	-0.18583	0.173694
rpsO	-0.18557	0.352418
CDR20291_2012	-0.18505	0.198897
CDR20291_2533	-0.18426	0.277922
CDR20291_3005	-0.18424	0.164427
moaC	-0.18366	0.17105
CDR20291_1066	-0.1834	0.281168
CDR20291_2380	-0.18299	0.112563
CDR20291_2411	-0.18235	0.313045
CDR20291_3016	-0.18216	0.106665
selB	-0.18206	0.331832
CDR20291_2251	-0.18204	0.185648
CDR20291_1698	-0.18187	0.134374
uxaA	-0.18139	0.114214
CDR20291_2350	-0.18128	0.171424
CDR20291_2008	-0.18097	0.212878
CDR20291_0205	-0.1807	0.224761
guaB	-0.18054	0.320391
CDR20291_2164	-0.18011	0.09752
CDR20291_2987	-0.18006	0.047954
tdcB	-0.17903	0.337736
gapA	-0.17897	0.157851
CDR20291_2707	-0.17874	0.282805
flhA	-0.17824	0.256901
CDR20291_3060	-0.17808	0.075463
CDR20291_1208	-0.17804	0.093305
CDR20291_1654	-0.17782	0.164427
CDR20291_0878	-0.17753	0.1223
hymA	-0.17749	0.31347
CDR20291_0945	-0.17696	0.282805
proC2	-0.17666	0.227121
CDR20291_2428	-0.17607	0.26766
CDR20291_0156	-0.17605	0.150945
infB	-0.17596	0.334389
CDR20291_1518	-0.17588	0.210186
CDR20291_0566	-0.17536	0.144935
CDR20291_1874	-0.17529	0.09308
CDR20291_2436	-0.17525	0.302741
agaA	-0.17515	0.199038
CDR20291_2097	-0.17455	0.108097
CDR20291_3455	-0.1744	0.277829
manC	-0.17426	0.319928
CDR20291_3473	-0.17394	0.106899
hpdB	-0.17393	0.226022
phoT	-0.17365	0.081985
CDR20291_2040	-0.17347	0.23103
CDR20291_2866	-0.17313	0.263954
flhF	-0.17267	0.183128
CDR20291_0751	-0.17255	0.186805
spoIIP	-0.17247	0.073251
thrS	-0.17218	0.296428
kamA	-0.17183	0.222068
CDR20291_0578	-0.17181	0.124466
CDR20291_2601	-0.17177	0.284497
CDR20291_3068	-0.17122	0.156427
CDR20291_1453	-0.17107	0.052279
CDR20291_0750	-0.17098	0.232776
cbiH	-0.17081	0.11968
CDR20291_2988	-0.16947	0.114214
CDR20291_2255	-0.16944	0.19428
CDR20291_2103	-0.16918	0.047954
gluD	-0.16914	0.276022
CDR20291_0556	-0.16874	0.163674
spoIIIF	-0.16856	0.310026
moaB	-0.16828	0.118784
folC	-0.16821	0.306782
CDR20291_0051	-0.16813	0.276022
CDR20291_2834	-0.16809	0.229649
CDR20291_1566	-0.16789	0.061346
CDR20291_3446	-0.16787	0.293802
CDR20291_2099	-0.16768	0.264228
CDR20291_0164	-0.16686	0.08286
CDR20291_0170	-0.16678	0.184257
CDR20291_2449	-0.16668	0.136356
floX	-0.166	0.148944
tcdB	-0.16524	0.196598
CDR20291_0427	-0.16471	0.130143
CDR20291_1615	-0.16444	0.076088
CDR20291_3045	-0.16442	0.116696
CDR20291_0752	-0.16425	0.135623
CDR20291_1071	-0.16418	0.092874
CDR20291_2670	-0.16414	0.271381
CDR20291_2995	-0.16392	0.137124
CDR20291_1272	-0.16366	0.153377
CDR20291_3424	-0.16346	0.147378
ffh	-0.16342	0.27136
CDR20291_0474	-0.16331	0.218049
CDR20291_0184	-0.16311	0.2287
CDR20291_0610	-0.163	0.09308
CDR20291_3345	-0.16271	0.137124
hslO	-0.16253	0.278921
CDR20291_2515	-0.16236	0.207286
CDR20291_2519	-0.16147	0.259191
CDR20291_1224	-0.16131	0.067107
sleC	-0.16078	0.035216
CDR20291_0834	-0.16076	0.163346
CDR20291_2422	-0.16054	0.124466
murC	-0.15976	0.264228
aldH	-0.1593	0.172621
CDR20291_0555	-0.15905	0.156723
CDR20291_1180	-0.15903	0.295755
CDR20291_3150	-0.15874	0.200535
cotJB1	-0.15867	0.036645
CDR20291_1905	-0.1586	0.061486
CDR20291_2969	-0.15842	0.157851
CDR20291_3050	-0.15757	0.13077
CDR20291_2371	-0.15746	0.154227
CDR20291_3468	-0.15716	0.187778
CDR20291_0467	-0.15692	0.186262
flgE	-0.15637	0.167252
CDR20291_2658	-0.15632	0.246636
CDR20291_0905	-0.15626	0.218821
glcK	-0.15622	0.187282
CDR20291_1868	-0.15524	0.105851
murF	-0.15498	0.204525
hpdA	-0.15382	0.18707
hemC	-0.15324	0.194223
CDR20291_0451	-0.15321	0.184588
CDR20291_0992	-0.15314	0.126366
argM	-0.1531	0.049088
CDR20291_3284	-0.15258	0.095858
tal1	-0.15254	0.244652
CDR20291_0993	-0.15252	0.245572
CDR20291_0557	-0.15246	0.147378
thlA1	-0.15183	0.254745
CDR20291_1149	-0.15182	0.153377
CDR20291_2207	-0.15181	0.257838
fliM	-0.15178	0.092077
CDR20291_1056	-0.15158	0.188195
CDR20291_1614	-0.15157	0.118784
CDR20291_0397	-0.15148	0.12254
CDR20291_1519	-0.1511	0.150989
CDR20291_2996	-0.15109	0.11222
CDR20291_1707	-0.15093	0.138661
CDR20291_3297	-0.15072	0.161604
CDR20291_2166	-0.15039	0.127339
CDR20291_1359	-0.15028	0.218049
CDR20291_1005	-0.14983	0.047568
CDR20291_1125	-0.14969	0.11222
CDR20291_1865	-0.14956	0.183128
CDR20291_0098	-0.14924	0.222038
hymC	-0.14842	0.259191
rpiB1	-0.14827	0.119423
CDR20291_2340	-0.14821	0.21163
CDR20291_0242	-0.14752	0.166104
CDR20291_3290	-0.14748	0.124466
CDR20291_1942	-0.14733	0.171578
CDR20291_0528	-0.1473	0.095757
lepA	-0.14723	0.242033
CDR20291_1910	-0.14722	0.222057
CDR20291_0310	-0.14697	0.112563
thrC	-0.14697	0.206865
hadA	-0.14595	0.226956
cbiE	-0.1452	0.102669
cbiA	-0.14508	0.145428
CDR20291_0855	-0.14472	0.11222
rkpK	-0.14471	0.233218
CDR20291_1863	-0.14463	0.023778
ilvD	-0.14432	0.084449
dhaB2	-0.14406	0.11222
bioY	-0.14353	0.047568
CDR20291_2619	-0.14291	0.134714
u2	-0.14291	0.101059
CDR20291_3492	-0.14267	0.103505
gpmI	-0.14262	0.187778
fliD	-0.14216	0.15114
CDR20291_2906	-0.14188	0.189467
CDR20291_1670	-0.14177	0.084431
glmS	-0.1417	0.148006
CDR20291_2405	-0.14157	0.098523
CDR20291_1869	-0.14129	0.090313
CDR20291_0183	-0.14104	0.077917
crt1	-0.1409	0.023049
wrbA	-0.14032	0.139389
nusA	-0.14011	0.189467
CDR20291_3069	-0.13981	0.131307
cbiD	-0.13967	0.125788
CDR20291_1258	-0.13963	0.140466
CDR20291_1949	-0.13953	0.058595
pflE	-0.13942	0.207287
CDR20291_1628	-0.13907	0.146664
xseB	-0.13879	0.100253
CDR20291_2043	-0.13835	0.167252
CDR20291_3014	-0.13834	0.080311
CDR20291_3012	-0.13821	0.213412
CDR20291_2005	-0.13767	0.148201
CDR20291_3272	-0.13692	0.12135
hisB	-0.13686	0.037732
CDR20291_3059	-0.13653	0.06928
CDR20291_2816	-0.13552	0.110591
CDR20291_1706	-0.13506	0.077259
gpr	-0.13501	0.045984
CDR20291_1070	-0.13496	0.098064
mraY	-0.13473	0.157851
CDR20291_2951	-0.13438	0.086844
CDR20291_2912	-0.13392	0.101059
CDR20291_1979	-0.13362	0.177406
CDR20291_0513	-0.13278	0.090313
vncS	-0.13268	0.107087
CDR20291_3253	-0.13155	0.119423
CDR20291_2177	-0.1313	0.040115
CDR20291_1506	-0.13127	0.036534
CDR20291_2765	-0.13099	0.133331
CDR20291_0244	-0.13008	0.123375
CDR20291_0501	-0.1299	0.122742
CDR20291_3347	-0.12983	0.105349
CDR20291_0246	-0.12958	0.159789
dapA2	-0.12872	0.157427
fdhA	-0.12858	0.167252
CDR20291_3047	-0.1275	0.124466
CDR20291_2516	-0.12722	0.11968
CDR20291_3183	-0.12719	0.112905
CDR20291_2195	-0.12705	0.081736
CDR20291_0446	-0.12704	0.141727
CDR20291_2653	-0.12699	0.12254
malX	-0.12647	0.093151
CDR20291_1904	-0.12563	0.125788
ssuA	-0.12559	0.153377
CDR20291_0144	-0.12516	0.161248
CDR20291_0979	-0.12505	0.028433
cbiG	-0.1247	0.140315
CDR20291_3262	-0.1243	0.136356
CDR20291_1188	-0.12375	0.106167
CDR20291_2909	-0.12374	0.08286
pheT	-0.12354	0.192171
CDR20291_0683	-0.12351	0.173181
CDR20291_2662	-0.12337	0.180997
CDR20291_1181	-0.12318	0.146886
radA	-0.12282	0.170594
cbiP	-0.12279	0.110047
CDR20291_3287	-0.12273	0.057568
CDR20291_1880	-0.12266	0.048404
CDR20291_3447	-0.12263	0.115716
CDR20291_2992	-0.12214	0.095757
CDR20291_2782	-0.1216	0.103726
CDR20291_1704	-0.12159	0.120727
CDR20291_2073	-0.12148	0.086844
CDR20291_2965	-0.12144	0.085996
CDR20291_1244	-0.12143	0.06679
CDR20291_3013	-0.12082	0.056142
map2	-0.12068	0.106899
CDR20291_2981	-0.12012	0.09308
CDR20291_0450	-0.12008	0.12135
CDR20291_0934	-0.1196	0.086366
dhaB1	-0.11958	0.106899
CDR20291_2417	-0.1193	0.114214
CDR20291_1702	-0.11838	0.06928
CDR20291_0118	-0.11836	0.135623
CDR20291_3346	-0.11835	0.099878
CDR20291_0836	-0.11787	0.102669
hemD	-0.11786	0.145925
spoIIIAA	-0.11747	0.024418
CDR20291_0271	-0.11712	0.078272
CDR20291_2964	-0.11695	0.107087
CDR20291_1629	-0.11668	0.09308
CDR20291_3121	-0.11646	0.045984
CDR20291_3258	-0.11646	0.126366
CDR20291_0484	-0.11572	0.114214
CDR20291_2948	-0.1155	0.086844
iscS1	-0.11547	0.090681
CDR20291_1306	-0.11521	0.073251
CDR20291_2568	-0.11502	0.058595
CDR20291_2434	-0.11474	0.146886
gltC	-0.1147	0.040191
CDR20291_1385	-0.11468	0.152
mutS	-0.1144	0.173181
cbiJ	-0.11433	0.096133
CDR20291_0527	-0.11413	0.095757
CDR20291_2947	-0.11411	0.057711
CDR20291_2451	-0.11402	0.080311
CDR20291_2112	-0.11376	0.108097
CDR20291_2385	-0.11361	0.162693
CDR20291_1617	-0.11343	0.098523
CDR20291_0475	-0.11332	0.041925
CDR20291_0851	-0.11306	0.141773
CDR20291_3046	-0.11297	0.057568
aspB	-0.11293	0.173181
CDR20291_1153	-0.11285	0.172621
CDR20291_3204	-0.11284	0.087779
CDR20291_1183	-0.11265	0.095858
CDR20291_2679	-0.1124	0.141727
CDR20291_0675	-0.11215	0.126366
tuaG	-0.11207	0.129548
CDR20291_1798	-0.11202	0.140754
CDR20291_0206	-0.11196	0.030436
hisD	-0.11185	0.131399
hgdC	-0.11177	0.117229
asd	-0.1114	0.121534
CDR20291_2028	-0.11135	0.036534
dnaG	-0.11108	0.143391
CDR20291_0840	-0.11105	0.094072
CDR20291_3066	-0.11092	0.11968
CDR20291_1373	-0.11062	0.112563
CDR20291_1826	-0.11053	0.032074
rbfA	-0.11037	0.091946
abgT	-0.11022	0.030896
CDR20291_2618	-0.11014	0.126366
secG	-0.10997	0.058595
CDR20291_0165	-0.10966	0.041472
CDR20291_1564	-0.10958	0.106899
recG	-0.10947	0.15554
CDR20291_2367	-0.10935	0.098404
CDR20291_0957	-0.10927	0.125788
spoIVA	-0.10905	0.065002
CDR20291_3326	-0.10904	0.105586
CDR20291_3506	-0.10869	0.093007
CDR20291_1669	-0.10867	0.041974
CDR20291_2663	-0.10861	0.148201
CDR20291_0958	-0.1086	0.134714
CDR20291_3236	-0.10857	0.050362
CDR20291_0309	-0.10845	0.080311
CDR20291_1002	-0.10809	0.144425
mutL	-0.10794	0.153377
ddl	-0.10705	0.124466
miaA	-0.107	0.141404
CDR20291_3010	-0.10682	0.121053
agaY	-0.10607	0.058595
sip3	-0.10596	0.136356
CDR20291_0378	-0.10558	0.145654
CDR20291_3318	-0.10541	0.110911
tlpB	-0.10495	0.124466
CDR20291_3342	-0.10491	0.11222
CDR20291_0344	-0.10455	0.090313
CDR20291_1594	-0.10443	0.092077
efp	-0.10441	0.145925
CDR20291_2989	-0.10423	0.072231
CDR20291_1811	-0.10356	0.02627
mfd	-0.10331	0.126366
CDR20291_2657	-0.10318	0.107789
CDR20291_2784	-0.10278	0.086184
nusB	-0.10268	0.107416
CDR20291_0273	-0.10239	0.077259
CDR20291_2390	-0.10221	0.134374
selD	-0.10207	0.131881
CDR20291_2442	-0.1019	0.140466
CDR20291_0759	-0.10189	0.047954
CDR20291_3263	-0.10186	0.07773
CDR20291_2675	-0.1018	0.106899
CDR20291_0549	-0.10156	0.024418
metG	-0.1015	0.140642
CDR20291_2907	-0.10143	0.087779
CDR20291_1735	-0.10131	0.106899
bacA1	-0.10057	0.134087
CDR20291_0567	-0.10009	0.09308
CDR20291_1630	-0.0997	0.106899
CDR20291_3124	-0.09966	0.086184
CDR20291_1521	-0.09957	0.124466
CDR20291_0213	-0.09891	0.024418
CDR20291_1053	-0.0989	0.134613
CDR20291_1970	-0.09883	0.099384
CDR20291_1065	-0.09808	0.09308
trpS	-0.09751	0.134087
CDR20291_1323	-0.09721	0.107087
CDR20291_1963	-0.0971	0.112563
CDR20291_2655	-0.09646	0.124466
CDR20291_2100	-0.09643	0.089046
ogt1	-0.0964	0.09308
CDR20291_3496	-0.09602	0.06535
CDR20291_2617	-0.09595	0.080302
CDR20291_2661	-0.09556	0.081985
CDR20291_0214	-0.09551	0.044601
CDR20291_2059	-0.09507	0.131307
CDR20291_1488	-0.0947	0.06206
CDR20291_3149	-0.09469	0.11519
CDR20291_0564	-0.09436	0.064013
CDR20291_1495	-0.09434	0.029713
CDR20291_0376	-0.09301	0.106899
CDR20291_0768	-0.09259	0.106899
CDR20291_1091	-0.09256	0.109746
aspS	-0.09237	0.11968
CDR20291_0838	-0.09187	0.097684
CDR20291_2621	-0.09152	0.061711
CDR20291_0145	-0.09123	0.118885
CDR20291_0769	-0.09076	0.054785
CDR20291_0604	-0.09052	0.035693
CDR20291_3508	-0.09033	0.066559
argH	-0.09021	0.09308
rnc	-0.08979	0.078861
CDR20291_0628	-0.08967	0.062819
CDR20291_3382	-0.08943	0.080311
grdX	-0.08924	0.024418
CDR20291_0535	-0.08918	0.047568
prmA	-0.08871	0.078861
fabZ	-0.08858	0.097684
leuA	-0.08824	0.016596
CDR20291_0231	-0.0882	0.040115
flgK	-0.08772	0.071114
CDR20291_2184	-0.08764	0.089532
CDR20291_2616	-0.08755	0.081985
CDR20291_1696	-0.08721	0.091561
CDR20291_0442	-0.08712	0.11222
CDR20291_1592	-0.08682	0.059561
CDR20291_2832	-0.08648	0.106899
glvC	-0.08644	0.028177
CDR20291_1551	-0.08592	0.084944
xylR	-0.08554	0.107087
CDR20291_2038	-0.08505	0.047568
speA	-0.08502	0.083401
CDR20291_1353	-0.08489	0.047909
cobD	-0.08488	0.060608
flgD	-0.08453	0.047909
CDR20291_2611	-0.08445	0.089046
CDR20291_3151	-0.0844	0.106665
crt2	-0.08432	0.091561
CDR20291_1105	-0.08401	0.078861
CDR20291_1668	-0.08376	0.077917
CDR20291_2061	-0.08364	0.090313
CDR20291_0285	-0.08333	0.06928
CDR20291_0465	-0.08315	0.063585
csdA	-0.08268	0.078272
CDR20291_2783	-0.08261	0.083401
CDR20291_2294	-0.0826	0.106899
CDR20291_3000	-0.08141	0.03561
CDR20291_2333	-0.08087	0.077401
plfB	-0.08049	0.092552
CDR20291_0113	-0.08025	0.089046
CDR20291_2287	-0.08021	0.078272
recD	-0.07989	0.106865
alaS	-0.07979	0.09752
fliE	-0.07959	0.049785
CDR20291_1681	-0.07935	0.024418
CDR20291_3314	-0.07877	0.06928
ssuC	-0.07872	0.045015
CDR20291_3015	-0.07825	0.047909
moaA	-0.07792	0.059573
spoVAE	-0.07787	0.025858
appD	-0.07748	0.098523
modB	-0.07698	0.055346
pbuX	-0.07624	0.051588
dpaB	-0.07549	0.047954
fliA	-0.07531	0.041628
CDR20291_2810	-0.07502	0.035693
CDR20291_3493	-0.07497	0.04156
fliG	-0.07476	0.040281
CDR20291_0447	-0.07468	0.066647
pth	-0.07463	0.065002
fabF	-0.07384	0.090015
CDR20291_0608	-0.07367	0.055346
CDR20291_0891	-0.07325	0.089046
oxaA1	-0.07291	0.094072
trxA1	-0.07238	0.056192
CDR20291_3283	-0.07222	0.03561
CDR20291_1687	-0.07203	0.078861
CDR20291_0657	-0.07182	0.050331
hadI	-0.07159	0.086184
CDR20291_0568	-0.07157	0.043842
cbiC	-0.0711	0.05447
lspA	-0.07102	0.037011
CDR20291_1199	-0.07092	0.089046
CDR20291_3067	-0.07083	0.040191
ksgA	-0.07062	0.048166
CDR20291_1057	-0.07004	0.061346
fliQ	-0.06968	0.041472
hadB	-0.06965	0.061711
obg	-0.06909	0.041628
CDR20291_1805	-0.06887	0.037011
appF	-0.068	0.081135
CDR20291_0960	-0.06797	0.053082
ptsI	-0.06788	0.07865
abgB2	-0.06729	0.025741
flgG	-0.06703	0.042261
truB	-0.06679	0.083353
CDR20291_0158	-0.06642	0.026562
dapB2	-0.06568	0.040115
cotJC1	-0.06562	0.03561
CDR20291_2060	-0.0656	0.076376
CDR20291_1283	-0.06559	0.036534
CDR20291_3410	-0.06551	0.043202
CDR20291_2256	-0.0653	0.049462
CDR20291_1446	-0.06525	0.040379
CDR20291_3131	-0.06475	0.058404
CDR20291_2359	-0.06469	0.044601
vanR	-0.06455	0.072231
CDR20291_0859	-0.06446	0.03561
trmE	-0.06439	0.061346
ptb	-0.06302	0.078861
CDR20291_0337	-0.0626	0.024418
CDR20291_0024	-0.06226	0.036266
CDR20291_1712	-0.06183	0.05458
CDR20291_2400	-0.06182	0.058893
cheR	-0.06168	0.047656
CDR20291_1903	-0.06123	0.045984
glyC	-0.06089	0.064872
CDR20291_3374	-0.06039	0.073251
CDR20291_2837	-0.05997	0.031642
CDR20291_0295	-0.05996	0.032425
CDR20291_0351	-0.05986	0.047821
acoL	-0.05946	0.03561
thrB	-0.05929	0.053756
CDR20291_0677	-0.05899	0.049246
CDR20291_0609	-0.05898	0.055997
CDR20291_1476	-0.05895	0.037146
cls	-0.0584	0.037011
CDR20291_2063	-0.05829	0.057955
CDR20291_1389	-0.05807	0.028067
CDR20291_2957	-0.05792	0.016456
CDR20291_2376	-0.05729	0.045984
CDR20291_1968	-0.0572	0.054106
CDR20291_2011	-0.0568	0.047568
CDR20291_1311	-0.05668	0.036266
CDR20291_0415	-0.0565	0.040115
CDR20291_1207	-0.05636	0.024157
CDR20291_2109	-0.05624	0.050664
CDR20291_2110	-0.05614	0.047909
motB	-0.05609	0.041925
dapB1	-0.05608	0.056738
CDR20291_1879	-0.0554	0.03561
CDR20291_1282	-0.05515	0.0279
CDR20291_1428	-0.05512	0.024418
CDR20291_0710	-0.05496	0.057568
CDR20291_2701	-0.05412	0.02044
CDR20291_3524	-0.05387	0.040115
mreB1	-0.05369	0.047909
aspC	-0.05363	0.057568
CDR20291_2323	-0.05358	0.026263
CDR20291_3392	-0.05347	0.060672
CDR20291_3425	-0.05331	0.032074
CDR20291_1993	-0.05328	0.027566
CDR20291_1352	-0.0531	0.026239
ldhA	-0.05265	0.049079
CDR20291_2708	-0.05225	0.041925
trxB1	-0.05219	0.048166
CDR20291_2001	-0.05215	0.041974
apt	-0.05159	0.047402
CDR20291_1969	-0.0513	0.049785
CDR20291_2949	-0.05125	0.052279
CDR20291_0350	-0.05116	0.045984
CDR20291_2342	-0.05106	0.032415
CDR20291_1626	-0.0509	0.031642
CDR20291_0690	-0.05089	0.026263
CDR20291_2835	-0.0507	0.047954
CDR20291_2226	-0.05054	0.04156
CDR20291_1888	-0.05029	0.029397
CDR20291_0950	-0.05006	0.009846
CDR20291_0023	-0.05002	0.024418
CDR20291_1740	-0.04968	0.019699
CDR20291_2432	-0.04926	0.035883
CDR20291_3238	-0.04887	0.021484
CDR20291_1568	-0.04882	0.024418
CDR20291_0131	-0.0484	0.037011
CDR20291_1269	-0.04835	0.0279
CDR20291_0558	-0.04819	0.025858
CDR20291_0381	-0.04811	0.03561
CDR20291_2993	-0.04799	0.03561
CDR20291_2181	-0.04788	0.019982
CDR20291_0774	-0.04773	0.047954
CDR20291_0452	-0.04739	0.022914
hydN1	-0.0473	0.032074
bacA2	-0.04729	0.026735
gtaB	-0.04708	0.050331
CDR20291_0375	-0.04699	0.03561
fliF	-0.04697	0.024623
CDR20291_3526	-0.04686	0.049785
CDR20291_2804	-0.04677	0.021682
CDR20291_2557	-0.0465	0.041472
norV	-0.04643	0.047402
ppiB	-0.04636	0.032425
CDR20291_2833	-0.04623	0.040115
CDR20291_1952	-0.04621	0.0248
CDR20291_2985	-0.04619	0.03561
CDR20291_2819	-0.0457	0.028177
CDR20291_1976	-0.04549	0.042471
CDR20291_0327	-0.04545	0.03561
CDR20291_0773	-0.04537	0.03561
CDR20291_1736	-0.04528	0.046595
CDR20291_0176	-0.04523	0.04156
CDR20291_0868	-0.04482	0.013262
CDR20291_1542	-0.04466	0.034665
CDR20291_1357	-0.04455	0.024418
CDR20291_0713	-0.0444	0.023778
CDR20291_1256	-0.04422	0.041925
CDR20291_2265	-0.04417	0.028433
CDR20291_3419	-0.04396	0.043879
CDR20291_3209	-0.04385	0.03561
scrK	-0.04382	0.02627
CDR20291_3444	-0.04354	0.024418
fliJ	-0.04345	0.024418
CDR20291_1974	-0.04312	0.0248
CDR20291_2322	-0.04272	0.032074
metI	-0.04261	0.028177
CDR20291_2460	-0.04239	0.041628
CDR20291_2674	-0.04227	0.0183
CDR20291_1971	-0.04225	0.022315
smpB	-0.04194	0.034409
fdhD	-0.0412	0.024418
eutQ	-0.0407	0.019982
CDR20291_2288	-0.0403	0.034409
iscS2	-0.04003	0.034409
CDR20291_2444	-0.03988	0.03561
CDR20291_1054	-0.03984	0.03561
CDR20291_1150	-0.03977	0.022384
CDR20291_3132	-0.03965	0.025858
CDR20291_1337	-0.03948	0.024418
metE	-0.03936	0.032004
srlA	-0.03929	0.00801
abfT	-0.03915	0.0248
CDR20291_1795	-0.03833	0.023049
CDR20291_1697	-0.03832	0.019699
CDR20291_2599	-0.03817	0.02627
CDR20291_1418	-0.03811	0.027566
CDR20291_1902	-0.03811	0.031405
CDR20291_2235	-0.03786	0.021647
aroD	-0.03779	0.024418
fliK	-0.03779	0.023049
priA	-0.03745	0.03428
CDR20291_0128	-0.03743	0.017174
CDR20291_3298	-0.03726	0.02627
CDR20291_2813	-0.03704	0.025741
glvR	-0.03692	0.024418
cbiT	-0.03673	0.022914
CDR20291_1487	-0.03632	0.019669
CDR20291_1320	-0.03626	0.03561
recN	-0.0361	0.035693
CDR20291_1455	-0.03585	0.01175
CDR20291_1772	-0.03582	0.024623
CDR20291_1586	-0.03527	0.025858
CDR20291_1929	-0.03489	0.013391
CDR20291_3079	-0.03482	0.013465
CDR20291_3393	-0.03481	0.024623
CDR20291_2809	-0.03476	0.021647
oraE	-0.03392	0.01186
CDR20291_2626	-0.03387	0.021005
CDR20291_3343	-0.0336	0.021682
CDR20291_2341	-0.03346	0.030311
CDR20291_2502	-0.03338	0.03004
CDR20291_3267	-0.03292	0.009846
CDR20291_1659	-0.03248	0.025858
CDR20291_1694	-0.03211	0.024418
CDR20291_0473	-0.03185	0.026263
CDR20291_1378	-0.03185	0.03054
CDR20291_1360	-0.03183	0.018022
CDR20291_3056	-0.03155	0.019699
CDR20291_2553	-0.03132	0.021647
CDR20291_2526	-0.03123	0.019699
CDR20291_0852	-0.0307	0.028177
CDR20291_2666	-0.02992	0.028067
dxs	-0.02987	0.0279
CDR20291_2654	-0.02966	0.024418
CDR20291_0296	-0.02954	0.017553
CDR20291_3113	-0.02939	0.024418
rpsT	-0.02925	0.024418
srlE'	-0.02911	0.010352
CDR20291_1959	-0.02907	0.021215
CDR20291_1633	-0.029	0.021647
CDR20291_1371	-0.02878	0.024418
CDR20291_0405	-0.02838	0.023049
glmD	-0.02832	0.014556
CDR20291_0046	-0.02788	0.025922
CDR20291_3080	-0.02743	0.004836
hemK	-0.02743	0.024418
CDR20291_2998	-0.02736	0.019699
CDR20291_1099	-0.02726	0.010771
CDR20291_0839	-0.02716	0.026562
CDR20291_2885	-0.02611	0.008459
ftsK	-0.02608	0.026248
rho	-0.02556	0.024418
CDR20291_0470	-0.02552	0.0248
CDR20291_0593	-0.02516	0.01138
CDR20291_1478	-0.02514	0.01138
CDR20291_0956	-0.02496	0.017553
CDR20291_0516	-0.02481	0.021424
argS	-0.02438	0.024418
pyrAA1	-0.02381	0.024418
CDR20291_0243	-0.02377	0.018884
CDR20291_2115	-0.02373	0.016342
CDR20291_1278	-0.02359	0.023321
CDR20291_2905	-0.02358	0.016456
CDR20291_0569	-0.02335	0.019699
thiI	-0.02332	0.020341
CDR20291_1055	-0.02285	0.010242
CDR20291_1620	-0.02282	0.021086
buk	-0.0224	0.019699
CDR20291_1242	-0.02235	0.021603
CDR20291_0996	-0.0222	0.016428
CDR20291_0576	-0.0218	0.017174
CDR20291_2149	-0.02131	0.016428
serS2	-0.02119	0.019699
pykF	-0.02101	0.021603
CDR20291_3349	-0.02094	0.020516
CDR20291_2673	-0.01993	0.016456
CDR20291_0676	-0.01992	0.019927
CDR20291_1330	-0.01936	0.016456
hydA	-0.01865	0.010629
CDR20291_1046	-0.01861	0.015316
comR	-0.01851	0.019438
CDR20291_0503	-0.01786	0.012979
CDR20291_1810	-0.01734	0.009908
vanS	-0.01687	0.016388
CDR20291_2687	-0.01636	0.013777
CDR20291_2331	-0.01635	0.0117
CDR20291_3501	-0.0163	0.005088
CDR20291_1920	-0.01614	0.01138
grdC	-0.01598	0.003259
CDR20291_0560	-0.01523	0.009064
CDR20291_1561	-0.01518	0.01138
CDR20291_2523	-0.01513	0.006487
CDR20291_2756	-0.01488	0.009095
CDR20291_0404	-0.01479	0.012501
CDR20291_3381	-0.01469	0.010771
CDR20291_1991	-0.01455	0.007634
CDR20291_2941	-0.01417	0.008523
CDR20291_0526	-0.01404	0.004635
CDR20291_1901	-0.01404	0.014182
CDR20291_3112	-0.01381	0.01361
CDR20291_2450	-0.01355	0.005199
metQ	-0.01335	0.012501
dut	-0.0132	0.0117
CDR20291_0684	-0.01318	0.006666
CDR20291_3379	-0.01303	0.01175
CDR20291_0518	-0.0128	0.005199
panB	-0.01259	0.008616
CDR20291_3034	-0.01234	0.006177
CDR20291_2497	-0.01195	0.01138
acp	-0.01186	0.003259
fliI	-0.01178	0.008928
CDR20291_2000	-0.01088	0.007061
CDR20291_2757	-0.01059	0.00801
CDR20291_3459	-0.0101	0.003259
CDR20291_0133	-0.01009	0.006344
pfkA	-0.00995	0.00918
glsA	-0.00993	0.005199
sspA	-0.00956	0.006531
CDR20291_0031	-0.00952	0.00208
CDR20291_3527	-0.00932	0.007785
eutH	-0.00931	0.005199
CDR20291_1123	-0.0093	0.006666
CDR20291_0746	-0.00882	0.00208
CDR20291_1347	-0.00869	0.006666
srlE	-0.00839	0.00208
guaA	-0.00832	0.00801
CDR20291_1395	-0.00798	0.006344
CDR20291_2700	-0.00764	0.003259
CDR20291_3008	-0.00762	0.003259
CDR20291_0171	-0.00757	0.006666
trmU	-0.00747	0.007061
CDR20291_2588	-0.00687	0.004635
CDR20291_3341	-0.00654	0.004635
CDR20291_1844	-0.00602	0.003259
CDR20291_1141	-0.00549	0.00208
secA2	-0.00527	0.00498
CDR20291_1118	-0.00498	0.003259
CDR20291_1064	-0.00446	0.003259
CDR20291_1069	-0.00398	0.00208
CDR20291_1906	-0.00377	0.00208
CDR20291_1634	-0.00357	0.00208
CDR20291_2163	-0.00347	0.001165
CDR20291_0162	-0.00335	0.000444
CDR20291_1166	-0.00273	0.00208
CDR20291_1593	-0.00273	0.00208
CDR20291_2136	-0.00269	0.000368
CDR20291_2320	-0.00268	0.000368
CDR20291_0048	-0.00263	0.001244
CDR20291_0711	-0.00229	0.00208
CDR20291_0727	-0.00202	0.001331
CDR20291_1751	-0.00167	0.000368
CDR20291_2033	-0.00164	0.000641
murA	-0.00155	0.000444
CDR20291_3187	-0.00148	0.000368
CDR20291_0536	-0.00102	0.000116
CDR20291_3450	-0.00099	0.000368
CDR20291_2963	-0.00093	0.000116
CDR20291_1978	-0.00076	0.000368
CDR20291_3319	-0.00051	0.000208
CDR20291_0356	-0.00036	0.00011
snorO	-0.00011	8.28e-05
CDR20291_1558	-3.9e-05	8.28e-05
CDR20291_0865	0.000135	8.28e-05
mtlA	0.000391	0.000116
CDR20291_3502	0.000542	0.00011
ispA	0.0006	0.000368
CDR20291_0006	0.000743	0.000368
CDR20291_2665	0.001284	0.000641
CDR20291_1583	0.001469	0.000444
CDR20291_1129	0.001508	0.000806
CDR20291_0995	0.002296	0.00208
CDR20291_2225	0.002459	0.00208
xpt	0.002593	0.00208
CDR20291_2098	0.002747	0.001559
spo0A	0.002812	0.00208
CDR20291_1310	0.003375	0.00208
secA1	0.003787	0.003259
CDR20291_3155	0.003903	0.000444
CDR20291_1189	0.004248	0.00208
jag	0.004345	0.003259
dapD	0.004416	0.003259
CDR20291_0659	0.004552	0.00208
CDR20291_0688	0.004802	0.00208
CDR20291_0906	0.004981	0.002583
CDR20291_2002	0.005223	0.002583
CDR20291_2089	0.005629	0.00208
CDR20291_1877	0.005706	0.003259
pepF	0.006223	0.006344
CDR20291_1086	0.006461	0.005199
CDR20291_2723	0.006516	0.003259
CDR20291_1132	0.00689	0.003259
CDR20291_2499	0.007164	0.003259
CDR20291_1703	0.007837	0.005009
CDR20291_0315	0.008148	0.006531
CDR20291_0014	0.008361	0.00801
CDR20291_0778	0.008429	0.002583
CDR20291_0390	0.008629	0.001514
motA	0.008644	0.005199
glpK1	0.008976	0.002108
CDR20291_1822	0.009514	0.00208
rbr	0.009536	0.007061
CDR20291_1120	0.010179	0.009064
CDR20291_1469	0.010949	0.007061
fliH	0.010958	0.006344
CDR20291_0047	0.01099	0.006531
cooS	0.011016	0.01138
rnpA	0.011224	0.007061
coaD	0.011357	0.009095
CDR20291_2217	0.01148	0.01138
CDR20291_0738	0.011605	0.011133
CDR20291_1631	0.011784	0.007157
CDR20291_0472	0.011902	0.005199
CDR20291_0884	0.011953	0.00208
CDR20291_2312	0.01197	0.006531
CDR20291_1213	0.012217	0.002108
CDR20291_1167	0.01225	0.013262
CDR20291_1254	0.012445	0.009095
tgt	0.012553	0.014556
CDR20291_1660	0.012588	0.010352
hom1	0.012762	0.009094
murD	0.012886	0.009058
CDR20291_0293	0.013636	0.004836
CDR20291_0013	0.013955	0.011133
ppaC	0.013985	0.014556
CDR20291_0732	0.014153	0.003078
CDR20291_3023	0.014493	0.01138
folK	0.014667	0.010242
CDR20291_3322	0.01513	0.013378
CDR20291_2799	0.01535	0.011133
hpdC	0.015526	0.00801
CDR20291_0532	0.015734	0.011979
alr	0.015813	0.016342
CDR20291_1219	0.015884	0.005199
blaR	0.015912	0.01386
CDR20291_0924	0.016111	0.002583
CDR20291_2994	0.016267	0.014182
CDR20291_2911	0.016398	0.007061
CDR20291_1666	0.016731	0.015502
CDR20291_1882	0.016731	0.010771
tyrR	0.017235	0.019829
CDR20291_2737	0.017343	0.01186
thiE1	0.01758	0.00801
CDR20291_1329	0.017772	0.007061
CDR20291_1364	0.018014	0.015316
CDR20291_1112	0.018286	0.010771
CDR20291_3025	0.018598	0.015316
CDR20291_1780	0.018631	0.016053
CDR20291_1709	0.018939	0.010771
CDR20291_0864	0.018956	0.017553
CDR20291_1257	0.019426	0.019669
CDR20291_2853	0.019682	0.01138
etfB1	0.019825	0.019982
CDR20291_1585	0.019872	0.019438
CDR20291_1645	0.019897	0.019982
CDR20291_0328	0.020352	0.017553
CDR20291_2652	0.020799	0.019982
CDR20291_2805	0.020829	0.006344
CDR20291_0286	0.021302	0.017174
mleN	0.021404	0.01138
CDR20291_2399	0.021791	0.019699
CDR20291_2332	0.021913	0.019699
ccpA	0.022082	0.018884
CDR20291_2730	0.022332	0.005101
prfA	0.022566	0.023321
CDR20291_3301	0.022595	0.017268
acpP	0.022948	0.015316
CDR20291_3525	0.023164	0.024157
fabG	0.0232	0.024418
kdpB	0.023734	0.014556
CDR20291_1377	0.024009	0.024418
CDR20291_1464	0.024019	0.021495
CDR20291_0175	0.024954	0.024418
CDR20291_1710	0.025061	0.021647
CDR20291_1261	0.025341	0.024418
CDR20291_3054	0.025449	0.019699
CDR20291_2733	0.02546	0.024418
CDR20291_3488	0.025557	0.015316
CDR20291_2488	0.025607	0.019059
pyc	0.025793	0.024418
pyrAB1	0.025946	0.025858
CDR20291_0224	0.026127	0.021647
CDR20291_2245	0.026184	0.019982
CDR20291_0638	0.026188	0.024418
CDR20291_0541	0.026439	0.004746
CDR20291_2600	0.027566	0.021313
CDR20291_2489	0.027631	0.021603
CDR20291_3340	0.02766	0.01175
CDR20291_2649	0.028212	0.024418
CDR20291_1383	0.028217	0.021603
CDR20291_2920	0.028335	0.006344
CDR20291_3361	0.028356	0.021086
tig	0.028359	0.024623
CDR20291_2770	0.029086	0.021603
CDR20291_0045	0.02929	0.027566
CDR20291_1133	0.029471	0.021603
grdG	0.029789	0.015316
CDR20291_2589	0.030259	0.024418
CDR20291_2886	0.030475	0.019699
CDR20291_3125	0.030749	0.021987
kdpE	0.030874	0.024418
CDR20291_3509	0.030988	0.024623
CDR20291_3539	0.030991	0.027271
CDR20291_1682	0.03111	0.018363
CDR20291_2036	0.031216	0.024418
CDR20291_1376	0.031248	0.03075
nudF	0.031369	0.023343
CDR20291_2719	0.031399	0.014184
CDR20291_1502	0.031501	0.014649
fbp	0.031704	0.030967
CDR20291_2777	0.032035	0.030967
cwp66	0.032243	0.028024
CDR20291_2358	0.03289	0.024418
CDR20291_2984	0.033077	0.021647
cmk	0.033399	0.027467
CDR20291_3364	0.033676	0.019438
hadC	0.033824	0.025858
CDR20291_0347	0.034086	0.022384
CDR20291_0505	0.034181	0.0279
CDR20291_2910	0.034227	0.022639
CDR20291_3009	0.034316	0.017694
fhuG	0.034383	0.019982
CDR20291_2509	0.034472	0.02947
pucC2	0.034561	0.009645
rbo	0.034609	0.031485
CDR20291_3037	0.034718	0.021682
CDR20291_3431	0.034754	0.025858
CDR20291_2587	0.034941	0.007061
nagA	0.035593	0.015985
CDR20291_1302	0.035737	0.030967
CDR20291_3413	0.035875	0.021495
CDR20291_1967	0.035962	0.025858
pcrA	0.036059	0.037011
CDR20291_1101	0.036097	0.021647
CDR20291_1695	0.036215	0.025858
CDR20291_0931	0.036477	0.031638
ldh	0.036543	0.024418
CDR20291_1240	0.036558	0.027193
murG	0.036977	0.034665
CDR20291_1919	0.037081	0.023321
CDR20291_1382	0.037119	0.021603
hisK	0.037341	0.0248
CDR20291_0380	0.037522	0.023826
CDR20291_1190	0.037661	0.03561
CDR20291_0715	0.037725	0.026263
CDR20291_1782	0.037929	0.01111
lacC	0.037973	0.022269
CDR20291_0416	0.03806	0.027566
CDR20291_0239	0.038133	0.023321
bdhA	0.038438	0.015316
CDR20291_1752	0.038556	0.019982
CDR20291_1511	0.03925	0.023343
CDR20291_0445	0.039921	0.024418
CDR20291_0401	0.040171	0.030839
dusB	0.040497	0.041925
flgC	0.040502	0.024418
acd	0.04055	0.03561
CDR20291_2504	0.041119	0.037011
CDR20291_1881	0.041473	0.03561
valS	0.041648	0.045984
dnaH	0.041685	0.037011
ftsW	0.041995	0.024623
ispH	0.042012	0.028177
CDR20291_0832	0.042026	0.015316
acdB	0.042067	0.040115
CDR20291_2997	0.042523	0.025462
pgsA	0.042541	0.032074
CDR20291_3420	0.042614	0.036645
celC	0.042629	0.040191
plfA	0.043035	0.042471
CDR20291_0124	0.043214	0.023343
CDR20291_0575	0.043336	0.032415
CDR20291_0596	0.043342	0.035693
CDR20291_3421	0.043523	0.03561
CDR20291_2274	0.043656	0.024418
CDR20291_1985	0.043684	0.024157
ispF	0.04373	0.027566
spoVAD	0.044142	0.021603
CDR20291_2591	0.044149	0.019982
CDR20291_1891	0.0444	0.028634
dxr	0.044952	0.046595
CDR20291_0939	0.045069	0.034665
rpoZ	0.045174	0.034665
CDR20291_3470	0.045632	0.019699
CDR20291_0748	0.045753	0.040191
CDR20291_2916	0.046053	0.025858
CDR20291_1232	0.046454	0.019699
CDR20291_0403	0.046503	0.040115
CDR20291_1124	0.046506	0.049785
CDR20291_0565	0.046771	0.02947
ctsR	0.046955	0.044375
fabK	0.047003	0.043144
mnaA	0.047126	0.030967
CDR20291_3407	0.047535	0.036645
CDR20291_0349	0.047625	0.035911
CDR20291_3402	0.047665	0.041472
prdR	0.047734	0.043144
CDR20291_0120	0.047757	0.031444
CDR20291_2506	0.047931	0.048404
CDR20291_0043	0.04832	0.049785
xylB	0.04907	0.019699
CDR20291_0837	0.04941	0.024418
CDR20291_0234	0.049523	0.024418
CDR20291_2503	0.04953	0.036534
CDR20291_2710	0.049603	0.016388
CDR20291_0491	0.049783	0.03561
CDR20291_2732	0.050057	0.021484
CDR20291_3411	0.050072	0.024623
atpA	0.050431	0.047954
CDR20291_3406	0.050543	0.049785
CDR20291_2128	0.050949	0.021603
CDR20291_0811	0.051251	0.048171
cysK	0.051297	0.03561
folE	0.051831	0.043843
CDR20291_2690	0.051882	0.031638
CDR20291_0004	0.052314	0.035693
CDR20291_0316	0.052365	0.027566
CDR20291_3022	0.052528	0.026042
CDR20291_0573	0.052534	0.035216
CDR20291_1636	0.052562	0.032004
cheC	0.052589	0.03561
CDR20291_0629	0.052659	0.031638
CDR20291_1930	0.052674	0.040115
CDR20291_2154	0.052692	0.024202
CDR20291_3414	0.05297	0.03561
CDR20291_2664	0.053016	0.047331
xseA	0.053103	0.041925
CDR20291_1011	0.053104	0.040191
CDR20291_3081	0.053175	0.047568
CDR20291_3499	0.053244	0.026263
CDR20291_2379	0.054021	0.03241
CDR20291_0487	0.054057	0.045984
CDR20291_0428	0.054207	0.031638
CDR20291_2812	0.054349	0.026263
cotJB2	0.054485	0.015821
CDR20291_0810	0.055264	0.047568
CDR20291_1432	0.055988	0.024418
CDR20291_2527	0.056554	0.042792
CDR20291_1610	0.056575	0.047568
CDR20291_3004	0.05708	0.03561
chrA	0.057155	0.047568
CDR20291_0414	0.057159	0.03561
CDR20291_0199	0.057249	0.059302
fapR	0.057355	0.054666
kdgA	0.057463	0.032415
CDR20291_0808	0.057526	0.036534
cheW	0.05808	0.040191
CDR20291_1999	0.058103	0.047402
CDR20291_3384	0.058602	0.058595
CDR20291_0482	0.059038	0.061711
CDR20291_3184	0.059089	0.021936
CDR20291_0379	0.05929	0.025858
fhuC	0.059558	0.040115
CDR20291_1308	0.059747	0.060672
folP	0.059839	0.049785
licT	0.060052	0.069179
kdgT	0.060126	0.019982
fur	0.060789	0.03561
CDR20291_0926	0.06097	0.044416
gutD	0.061155	0.023778
CDR20291_2549	0.061383	0.055346
CDR20291_2764	0.061451	0.0248
fabD	0.061597	0.061346
CDR20291_3123	0.062006	0.021603
pabA	0.062243	0.028961
CDR20291_2186	0.062321	0.0183
gidA	0.062761	0.050664
CDR20291_1317	0.062766	0.058595
lysS	0.063591	0.072777
CDR20291_2672	0.06374	0.077259
CDR20291_0521	0.063813	0.01386
CDR20291_2755	0.063886	0.050179
CDR20291_2069	0.063925	0.0248
CDR20291_1142	0.063955	0.021495
CDR20291_0639	0.064092	0.075872
mreB2	0.065478	0.078861
rbsR	0.066162	0.061711
[truncated: 1,497 more rows]

## Sheet: Figure 1d
Figure 1d
Gene	Fold change in R20291 in MTZ+heme			Fold change in CD196 (MTZ+heme)
nrdF	2.22782	2.49774	1.45113	12.768	4.67	17.452
dacF	1.55203	1.39733	-1.38033	4.372	4.66	5.149
dnaK	1.95018	1.81796	1.26343	12.103	9.634	9.966
groES	1.84699	2.37726	1.9785	10.792	5.319	6.412

## Sheet: Figure 1e
Figure 1e
Gene	R20291 (Heme)			CD196 (Heme)			R20291 (MTZ+heme)			CD196 (MTZ+heme)
hatT	32.2449	28.88	12.3891	38.747	31.434	16.612	54.0567	34.8661	4.18702	30.767	46.94	30.934
hsmA	78.9026	50.5276	48.1679	124.868	87.433	96.928	125.824	40.1139	28.8123	217.602	145.167	182.891

## Sheet: Figure 1f
Figure 1f
	MTZ mg/ml			MTZ+heme mg/ml
R20291 pMSPT	0.25	0.25	0.5	2	4	4
hatTi	0.25	0.25	0.5	2	4	4
hsmAi	0.25	0.25	0.5	2	4	4

## Sheet: Figure 2a
	Figure 2a
		MIC mg/ml
	Strain	MTZ			MTZ+heme
	R20291	0.5	0.25	0.25	4	4	4
	Tn::nimB	0.25	0.25	0.25	0.5	0.5	0.5
	Tn::nimB + nimB	0.5	0.5	0.25	8	4	4
	ΔnimB	0.25	0.25	0.25	0.25	0.25	0.25
	ΔnimB + nimB	0.25	0.25	0.25	4	2	4

## Sheet: Figure 2d
Figure 2d
Test condition	Fold change in transcription for various comparisons of strains
	23468 vs 23475			R20291 vs CD196			70/76 vs CD196
Untreated	57.2711	35.9266	49.8665	51.9571	39.7982	40.569	18.7035	5.69957	7.10934
MTZ	33.8851	28.4537	27.436	37.6712	80.9537	70.6877	10.7237	6.95695	7.42946
MTZ+heme	5.23887	17.6323	8.68786	59.5269	111.331	111.387	23.5901	9.64513	5.76222
Heme	24.2714	8.95354	13.2967	36.4115	40.1657	41.3922	5.9203	4.27313	7.68372

## Sheet: Figure 2e
Figure 2e
		MIC mg/ml
		MTZ			MTZ+heme
CD196	pRPF185	0.25	0.25	0.5	0.25	0.5	0.5
	PnimBR20291	0.25	0.25	0.5	4	4	4
	PnimBCD196	0.5	0.25	0.25	2	2	1
R20291 Tn::nimB	pRPF185	0.25	0.25	0.25	0.25	0.5	1
	PnimBR20291	0.25	0.25	0.25	4	4	4
	PnimBCD196	0.5	0.5	0.25	1	1	2
R20291	pRPF185	0.25	0.25	0.25	2	4	4
	PnimBR20291	0.25	0.25	0.25	4	4	8
	PnimBCD196	0.5	0.25	0.25	4	1	2

## Sheet: Figure 2f
Figure 2f
	Fluorescence Units
Test condition	Empty Vector			onlyPnimBT::mCherry			onlyPnimBG::mCherry
Untreated	28.1518	20.548	29.877	356.557	365.601	284.158	9654.41	9834.2	5823.59
MTZ	59.2885	24.5023	42.1793	361.111	391.582	249.169	9293.58	9759.55	5638.85
MTZ +heme	56.6038	37.234	86.0927	347.561	358.683	220.93	8653.59	8690.83	3486.01
Heme	17.4622	35.7143	90.4523	331.239	335.088	203.033	8636.83	8503.45	4658.43
Untreated	57.8635	45.6323	51.5267	547.945	493.473	435.374	7240.43	7113.45	7302.29
MTZ	76.5217	74.9543	89.0688	521.822	494.95	563.745	6864.17	7259.64	6389.22
MTZ +heme	53.391	44.3548	60.7735	383.008	425.077	469.136	6156.58	6578.48	6653.61
Heme	52.4246	43.1267	48.3619	492.715	361.702	415.842	5598.36	7166.67	6298.19

[truncated: 35 more sheets: Figure 2g, Figure 2h, Figure 3c, Figure 3d, Figure 3e, Figure 3f, Figure 3g, Figure 3h, Figure 3j, Supplementary Figure 1a, Supplementary Figure 1b, Supplementary Figure 2a, Supplementary Figure 2b, Supplementary Figure 2c, Supplementary Figure 2d, Supplementary Figure 2e, Supplementary Figure 3a, Supplementary Figure 3b, Supplementary Figure 4a, Supplementary Figure 4b …]
